# Supplementary material for: Local large temperature difference and ultra-wideband photothermoelectric response of the silver nanostructure film/carbon nanotube film heterostructure
Source: Nat Commun. 2022 Apr 5;13:1835. doi: 10.1038/s41467-022-29455-6 (PMC8983732; doi:10.1038/s41467-022-29455-6)
Supplement: Supplementary file 10 — Source Data [file 41467_2022_29455_MOESM10_ESM.xlsx]

## Sheet: Figure 1b upper inset
Figure 1b upper inset
Position (mm)	Temperature (K)
-4.2	299.45
-3.15	300.35
-2.1	306.85
-1.575	329.35
-1.05	378.25
-0.525001	441.25
0	505.05
0.525001	421.35
1.05	363.95
1.575	325.25
2.1	315.25
2.625	307.45
3.15	303.45
4.2	300.35
5.25001	299.35
6.30001	298.45
7.35001	298.45
8.40001	298.35
9.45001	298.25
10.5	298.35

## Sheet: Figure 1c
Figure 1c
375 nm		405 nm		532 nm		633 nm
Position (mm)	Temperature (K)	Position (mm)	Temperature (K)	Position (mm)	Temperature (K)	Position (mm)	Temperature (K)
-4.06452	300.65	-4.7999	298.65	-4.32366	299.45	-4.20168	298.15
-3.3871	300.65	-3.59993	298.95	-3.70599	299.65	-3.36134	298.65
-2.70968	300.55	-2.99994	298.85	-3.08833	299.85	-2.52101	298.55
-2.03226	301.65	-2.39995	298.75	-2.47066	299.45	-1.68067	299.05
-1.35484	305.85	-1.79996	300.15	-1.853	303.75	-1.2605	301.45
-1.01613	312.95	-1.19998	307.65	-1.23533	318.35	-0.840336	315.95
-0.67742	325.55	-0.599988	368.45	-0.617665	379.15	-0.420168	330.15
-0.33871	337.35	0	394.45	0	425.45	0	336.45
0	340.55	0.599988	368.55	0.617665	351.05	0.420168	324.95
0.33871	331.35	1.19998	321.35	1.23533	320.95	0.840336	310.65
0.67742	318.05	1.79996	312.05	1.853	309.55	1.2605	303.95
1.01613	311.45	2.39995	305.65	2.47066	304.15	1.68067	302.35
1.35484	308.35	2.99994	302.35	3.08833	302.45	2.10084	301.05
2.03226	304.45	3.59993	300.75	3.70599	301.15	2.52101	300.25
2.70968	302.65	4.7999	299.45	4.94132	299.85	3.36134	299.15
3.3871	301.95	5.99988	298.85	6.17665	299.25	4.20168	298.85
4.06452	301.45	7.19986	298.35	7.41198	299.15	5.04202	298.25
4.74194	301.15	8.39983	298.35	8.64731	299.25	5.88235	298.25
5.41936	301.05	9.59981	298.35	9.88264	299.15	6.72269	297.95
6.09678	300.95					7.56303	297.85
6.7742	300.75					8.40336	297.85
7.45162	300.75					9.2437	297.75
8.12903	300.85					10.084	297.75
8.80645	300.75
9.48387	300.75
10.1613	300.65

## Sheet: Figure 2a
Figure 2a
375 nm		405 nm		532 nm		633 nm		1064 nm
Time (s)	Temperature (K)	Time (s)	Temperature (K)	Time (s)	Temperature (K)	Time (s)	Temperature (K)	Time (s)	Temperature (K)
0.0310023	300.75	4.0621	300.35	3.2191	300.85	7.5	300.25	5.937	298.35
0.0620047	300.75	4.0931	300.35	3.2501	300.85	7.531	300.45	5.968	299.05
0.093007	300.75	4.1251	300.25	3.2811	300.95	7.563	300.25	5.999	299.05
0.125009	300.75	4.1561	300.35	3.3131	300.85	7.594	300.35	6.031	299.15
0.156012	300.75	4.1871	300.25	3.3441	300.95	7.625	300.25	6.062	299.15
0.187014	300.75	4.2181	300.45	3.3751	300.95	7.656	300.45	6.093	299.15
0.218016	300.75	4.2501	300.25	3.4061	300.85	7.688	300.55	6.124	299.15
0.250019	300.75	4.2811	300.35	3.4381	300.95	7.719	300.45	6.156	299.15
0.281021	300.75	4.3121	300.25	3.4691	300.95	7.75	300.45	6.187	299.15
0.312023	300.75	4.3431	300.45	3.5001	300.95	7.781	300.55	6.218	299.25
0.343026	300.85	4.3751	300.35	3.5311	300.85	7.813	300.55	6.249	299.15
0.375028	300.75	4.4061	300.25	3.5631	300.95	7.844	300.35	6.281	299.15
0.40603	300.75	4.4371	300.35	3.5941	300.95	7.875	300.35	6.312	299.05
0.437033	300.75	4.4681	300.35	3.6251	300.95	7.906	300.25	6.343	299.15
0.468035	300.75	4.5001	300.25	3.6561	300.95	7.938	300.35	6.374	299.15
0.500038	300.75	4.5311	300.25	3.6881	300.85	7.969	300.25	6.406	299.25
0.53104	300.75	4.5621	300.25	3.7191	300.95	8	300.25	6.437	299.25
0.562042	300.75	4.5931	300.35	3.7501	300.95	8.031	300.35	6.468	299.25
0.593045	300.75	4.6251	300.25	3.7811	300.95	8.063	300.25	6.499	299.15
0.625047	300.75	4.6561	300.25	3.8131	300.85	8.094	300.25	6.531	299.25
0.656049	300.85	4.6871	300.25	3.8441	300.95	8.125	300.45	6.562	299.15
0.687052	300.75	4.7181	300.35	3.8751	300.95	8.156	300.35	6.593	299.05
0.718054	300.85	4.7501	300.25	3.9061	300.85	8.188	300.35	6.624	299.05
0.750056	300.85	4.7811	300.25	3.9381	300.95	8.219	300.25	6.656	299.25
0.781059	300.75	4.8121	300.25	3.9691	300.85	8.25	300.35	6.687	299.25
0.812061	300.75	4.8431	300.25	4.0001	300.95	8.281	300.35	6.718	299.15
0.843063	300.75	4.8751	300.35	4.0311	300.95	8.313	300.35	6.749	299.15
0.875066	300.75	4.9061	300.25	4.0631	300.95	8.344	300.25	6.781	299.25
0.906068	300.75	4.9371	300.35	4.0941	301.05	8.375	300.35	6.812	299.05
0.93707	300.85	4.9681	300.25	4.1251	300.95	8.406	300.35	6.843	299.05
0.968073	300.75	5.0001	300.35	4.1561	300.85	8.438	300.35	6.874	299.25
1.00008	300.75	5.0311	300.35	4.1881	300.95	8.469	300.45	6.906	299.05
1.03108	300.75	5.0621	300.25	4.2191	300.95	8.5	300.45	6.937	299.25
1.06208	300.75	5.0931	300.25	4.2501	300.95	8.531	300.45	6.968	299.25
1.09308	300.75	5.1251	300.25	4.2811	300.95	8.563	300.45	6.999	299.05
1.12508	300.75	5.1561	300.35	4.3131	300.95	8.594	300.55	7.031	299.15
1.15609	300.85	5.1871	300.25	4.3441	300.95	8.625	300.45	7.062	299.15
1.18709	300.75	5.2181	300.35	4.3751	300.95	8.656	300.45	7.093	299.25
1.21809	300.75	5.2501	300.25	4.4061	300.85	8.688	300.45	7.124	299.15
1.25009	300.75	5.2811	300.35	4.4381	300.95	8.719	300.45	7.156	299.25
1.2811	300.85	5.3121	300.25	4.4691	300.95	8.75	300.45	7.187	299.25
1.3121	300.85	5.3431	300.25	4.5001	300.85	8.781	300.45	7.218	299.15
1.3431	300.75	5.3751	300.25	4.5311	300.95	8.813	300.45	7.249	299.25
1.3751	300.75	5.4061	300.25	4.5631	300.85	8.844	300.45	7.281	299.25
1.40611	300.75	5.4371	300.25	4.5941	300.95	8.875	300.55	7.312	299.25
1.43711	300.85	5.4681	300.25	4.6251	300.95	8.906	300.45	7.343	299.25
1.46811	300.85	5.5001	300.25	4.6561	300.95	8.938	300.55	7.374	299.25
1.50011	300.75	5.5311	300.25	4.6881	300.95	8.969	300.55	7.406	299.15
1.53112	300.75	5.5621	300.25	4.7191	300.95	9	300.55	7.437	299.25
1.56212	300.75	5.5931	300.35	4.7501	300.95	9.031	300.45	7.468	299.25
1.59312	300.75	5.6251	300.35	4.7811	300.85	9.063	300.55	7.499	299.15
1.62512	300.85	5.6561	300.35	4.8131	301.05	9.094	300.45	7.531	299.15
1.65612	300.75	5.6871	300.25	4.8441	300.95	9.125	300.45	7.562	299.15
1.68713	300.75	5.7181	300.25	4.8751	300.95	9.156	300.45	7.593	299.05
1.71813	300.85	5.7501	300.35	4.9061	300.95	9.188	300.45	7.624	299.05
1.75013	300.75	5.7811	300.25	4.9381	300.95	9.219	300.45	7.656	299.15
1.78113	300.85	5.8121	300.35	4.9691	300.95	9.25	300.55	7.687	299.25
1.81214	300.85	5.8431	300.25	5.0001	300.95	9.281	300.45	7.718	299.25
1.84314	300.85	5.8751	300.25	5.0311	300.85	9.313	300.45	7.749	299.05
1.87514	300.85	5.9061	300.35	5.0631	300.85	9.344	300.45	7.781	299.15
1.90614	300.85	5.9371	300.35	5.0941	300.95	9.375	300.45	7.812	299.05
1.93715	300.85	5.9681	300.35	5.1251	300.85	9.406	300.55	7.843	299.05
1.96815	300.85	6.0001	300.35	5.1561	300.95	9.438	300.45	7.874	299.05
2.00015	300.85	6.0311	300.35	5.1881	300.85	9.469	300.45	7.906	299.25
2.03115	300.85	6.0621	300.35	5.2191	300.95	9.5	300.45	7.937	299.15
2.06215	300.75	6.0931	300.35	5.2501	300.95	9.531	300.55	7.968	299.25
2.09316	300.85	6.1251	300.35	5.2811	300.85	9.563	300.45	7.999	299.25
2.12516	300.85	6.1561	300.35	5.3131	300.95	9.594	300.55	8.031	299.25
2.15616	300.75	6.1871	300.35	5.3441	300.85	9.625	300.55	8.062	299.05
2.18716	300.85	6.2181	300.35	5.3751	300.85	9.656	300.55	8.093	299.05
2.21817	300.75	6.2501	300.35	5.4061	300.85	9.688	300.55	8.124	299.25
2.25017	300.85	6.2811	300.35	5.4381	300.95	9.719	300.55	8.156	299.25
2.28117	300.75	6.3121	300.35	5.4691	300.85	9.75	300.45	8.187	299.15
2.31217	300.75	6.3431	300.35	5.5001	300.95	9.781	300.55	8.218	299.15
2.34318	300.75	6.3751	300.35	5.5311	300.95	9.813	300.45	8.249	299.15
2.37518	300.85	6.4061	300.35	5.5631	300.95	9.844	300.45	8.281	299.05
2.40618	300.75	6.4371	300.35	5.5941	300.95	9.875	300.45	8.312	299.15
2.43718	300.75	6.4681	300.35	5.6251	300.85	9.906	300.45	8.343	299.15
2.46819	300.75	6.5001	300.35	5.6561	300.85	9.938	300.45	8.374	299.15
2.50019	300.75	6.5311	300.35	5.6881	300.85	9.969	300.65	8.406	299.25
2.53119	300.85	6.5621	300.25	5.7191	300.95	10	300.45	8.437	299.15
2.56219	300.75	6.5931	300.35	5.7501	300.85	10.031	300.45	8.468	299.05
2.59319	300.85	6.6251	300.35	5.7811	300.85	10.063	300.55	8.499	299.25
2.6252	300.75	6.6561	300.35	5.8131	300.85	10.094	300.55	8.531	299.05
2.6562	300.85	6.6871	300.35	5.8441	300.95	10.125	300.35	8.562	299.15
2.6872	300.75	6.7181	300.35	5.8751	300.95	10.156	300.55	8.593	299.15
2.7182	300.85	6.7501	300.35	5.9061	300.95	10.188	300.45	8.624	299.15
2.75021	300.85	6.7811	300.45	5.9381	300.95	10.219	300.55	8.656	299.25
2.78121	300.75	6.8121	300.35	5.9691	300.95	10.25	300.45	8.687	299.15
2.81221	300.75	6.8431	300.35	6.0001	300.95	10.281	300.45	8.718	299.05
2.84321	300.85	6.8751	300.15	6.0311	300.95	10.313	300.45	8.749	299.15
2.87522	300.85	6.9061	300.35	6.0631	300.95	10.344	306.35	8.781	299.15
2.90622	300.75	6.9371	300.25	6.0941	300.95	10.375	328.05	8.812	299.25
2.93722	300.85	6.9681	300.25	6.1251	300.95	10.406	331.15	8.843	299.05
2.96822	300.85	7.0001	300.25	6.1561	300.95	10.438	331.75	8.874	299.05
3.00023	300.85	7.0311	300.35	6.1881	300.95	10.469	331.95	8.906	299.15
3.03123	300.75	7.0621	300.35	6.2191	300.85	10.5	332.15	8.937	299.05
3.06223	300.85	7.0931	300.25	6.2501	300.95	10.531	332.25	8.968	299.25
3.09323	300.85	7.1251	300.45	6.2811	300.85	10.563	332.25	8.999	299.05
3.12523	300.85	7.1561	300.25	6.3131	300.95	10.594	332.45	9.031	299.15
3.15624	300.85	7.1871	300.35	6.3441	300.85	10.625	332.55	9.062	299.15
3.18724	300.75	7.2181	300.35	6.3751	300.95	10.656	332.65	9.093	299.05
3.21824	300.85	7.2501	300.25	6.4061	300.95	10.688	332.65	9.124	299.15
3.25024	300.85	7.2811	300.25	6.4381	300.85	10.719	332.75	9.156	299.15
3.28125	300.85	7.3121	300.35	6.4691	300.85	10.75	332.85	9.187	299.15
3.31225	300.85	7.3431	300.25	6.5001	300.95	10.781	332.95	9.218	299.25
3.34325	300.85	7.3751	300.45	6.5311	300.95	10.813	332.95	9.249	299.05
3.37525	300.85	7.4061	300.25	6.5631	300.95	10.844	332.95	9.281	299.05
3.40626	300.85	7.4371	300.35	6.5941	300.95	10.875	332.95	9.312	299.15
3.43726	300.85	7.4681	300.25	6.6251	300.95	10.906	333.05	9.343	299.05
3.46826	300.95	7.5001	300.45	6.6561	300.95	10.938	333.05	9.374	299.05
3.50026	300.85	7.5311	300.35	6.6881	300.95	10.969	333.25	9.406	299.15
3.53127	300.85	7.5621	300.35	6.7191	300.95	11	333.35	9.437	299.15
3.56227	300.85	7.5931	300.25	6.7501	300.85	11.031	333.25	9.468	299.05
3.59327	300.85	7.6251	300.35	6.7811	300.95	11.063	333.45	9.499	299.15
3.62527	300.75	7.6561	300.35	6.8131	300.95	11.094	333.45	9.531	299.05
3.65627	300.85	7.6871	300.35	6.8441	300.85	11.125	333.55	9.562	299.15
3.68728	300.85	7.7181	300.35	6.8751	300.95	11.156	333.65	9.593	299.05
3.71828	300.85	7.7501	300.25	6.9061	300.95	11.188	333.75	9.624	299.25
3.75028	300.85	7.7811	300.25	6.9381	300.75	11.219	333.75	9.656	299.25
3.78128	300.75	7.8121	300.35	6.9691	300.95	11.25	333.85	9.687	299.05
3.81229	300.85	7.8431	300.25	7.0001	301.05	11.281	333.75	9.718	299.15
3.84329	300.75	7.8751	300.35	7.0311	300.85	11.313	333.85	9.749	299.15
3.87529	300.85	7.9061	300.25	7.0631	300.95	11.344	333.75	9.781	299.15
3.90629	300.85	7.9371	300.35	7.0941	300.95	11.375	333.85	9.812	299.25
3.9373	300.75	7.9681	300.35	7.1251	300.95	11.406	333.85	9.843	299.25
3.9683	300.85	8.0001	300.25	7.1561	300.95	11.438	333.85	9.874	299.25
4.0003	300.85	8.0311	300.35	7.1881	300.85	11.469	334.05	9.906	299.05
4.0313	300.95	8.0621	300.35	7.2191	300.95	11.5	334.15	9.937	299.15
4.06231	300.95	8.0931	300.35	7.2501	300.85	11.531	334.25	9.968	299.05
4.09331	300.95	8.1251	300.45	7.2811	300.85	11.563	334.25	9.999	299.05
4.12531	300.95	8.1561	300.45	7.3131	301.05	11.594	334.25	10.031	299.15
4.15631	300.85	8.1871	300.45	7.3441	300.95	11.625	334.15	10.062	299.05
4.18731	300.85	8.2181	300.45	7.3751	300.95	11.656	333.95	10.093	299.15
4.21832	300.95	8.2501	300.45	7.4061	300.95	11.688	334.05	10.124	299.15
4.25032	300.95	8.2811	300.45	7.4381	300.95	11.719	334.15	10.156	299.15
4.28132	300.85	8.3121	300.45	7.4691	300.95	11.75	334.15	10.187	299.15
4.31232	300.85	8.3431	300.45	7.5001	300.85	11.781	334.25	10.218	299.15
4.34333	300.85	8.3751	300.45	7.5311	300.85	11.813	334.25	10.249	299.05
4.37533	300.85	8.4061	300.45	7.5631	300.75	11.844	334.35	10.281	299.05
4.40633	300.85	8.4371	300.45	7.5941	300.85	11.875	334.45	10.312	299.15
4.43733	300.85	8.4681	300.45	7.6251	300.95	11.906	334.45	10.343	299.15
4.46834	300.85	8.5001	300.45	7.6561	300.95	11.938	334.55	10.374	456.25
4.50034	300.85	8.5311	300.35	7.6881	300.95	11.969	334.45	10.406	478.95
4.53134	300.85	8.5621	300.45	7.7191	300.95	12	334.55	10.437	482.45
4.56234	300.95	8.5931	300.45	7.7501	300.85	12.031	334.55	10.468	483.75
4.59335	300.95	8.6251	300.55	7.7811	300.95	12.063	334.55	10.499	484.65
4.62535	300.85	8.6561	300.45	7.8131	300.85	12.094	334.65	10.531	485.25
4.65635	300.85	8.6871	300.45	7.8441	300.95	12.125	334.65	10.562	485.95
4.68735	300.85	8.7181	300.45	7.8751	300.85	12.156	334.85	10.593	486.35
4.71835	300.85	8.7501	300.45	7.9061	300.85	12.188	334.75	10.624	486.95
4.75036	300.85	8.7811	300.55	7.9381	300.85	12.219	334.85	10.656	487.35
4.78136	300.85	8.8121	300.45	7.9691	300.95	12.25	334.95	10.687	487.85
4.81236	300.85	8.8431	300.35	8.0001	300.85	12.281	334.95	10.718	488.15
4.84336	300.95	8.8751	300.45	8.0311	301.05	12.313	334.95	10.749	488.45
4.87537	300.85	8.9061	300.45	8.0631	300.95	12.344	334.95	10.781	488.75
4.90637	300.85	8.9371	300.45	8.0941	300.85	12.375	334.95	10.812	489.15
4.93737	300.85	8.9681	300.45	8.1251	300.85	12.406	334.85	10.843	489.45
4.96837	300.85	9.0001	300.45	8.1561	300.85	12.438	334.55	10.874	489.75
5.00038	300.85	9.0311	300.55	8.1881	300.85	12.469	334.55	10.906	489.95
5.03138	300.95	9.0621	300.55	8.2191	300.85	12.5	334.55	10.937	490.25
5.06238	300.85	9.0931	300.55	8.2501	300.85	12.531	334.55	10.968	490.45
5.09338	300.85	9.1251	300.45	8.2811	300.95	12.563	334.85	10.999	490.75
5.12538	300.85	9.1561	300.55	8.3131	300.85	12.594	334.85	11.031	490.95
5.15639	300.85	9.1871	300.55	8.3441	300.85	12.625	334.95	11.062	491.15
5.18739	300.85	9.2181	300.55	8.3751	300.85	12.656	334.95	11.093	491.45
5.21839	300.85	9.2501	300.55	8.4061	300.85	12.688	335.05	11.124	491.55
5.25039	300.85	9.2811	300.45	8.4381	300.85	12.719	335.05	11.156	491.85
5.2814	300.85	9.3121	300.55	8.4691	300.85	12.75	335.05	11.187	492.05
5.3124	300.85	9.3431	300.55	8.5001	300.95	12.781	335.05	11.218	492.25
5.3434	300.85	9.3751	300.45	8.5311	300.95	12.813	334.95	11.249	492.35
5.3754	300.85	9.4061	300.55	8.5631	300.75	12.844	335.05	11.281	492.65
5.40641	300.85	9.4371	300.55	8.5941	300.85	12.875	334.95	11.312	492.75
5.43741	300.85	9.4681	300.55	8.6251	300.85	12.906	334.95	11.343	493.05
5.46841	300.95	9.5001	300.55	8.6561	300.75	12.938	334.85	11.374	493.15
5.50041	300.95	9.5311	300.45	8.6881	300.95	12.969	334.95	11.406	493.35
5.53142	300.95	9.5621	300.45	8.7191	300.85	13	335.05	11.437	493.45
5.56242	301.05	9.5931	300.45	8.7501	300.85	13.031	334.95	11.468	493.75
5.59342	301.05	9.6251	300.45	8.7811	300.95	13.063	335.15	11.499	493.85
5.62542	301.15	9.6561	300.45	8.8131	300.85	13.094	335.25	11.531	494.05
5.65642	301.25	9.6871	300.45	8.8441	300.85	13.125	335.35	11.562	494.15
5.68743	301.25	9.7181	300.45	8.8751	300.85	13.156	335.45	11.593	494.35
5.71843	301.35	9.7501	300.45	8.9061	300.95	13.188	335.45	11.624	494.55
5.75043	301.35	9.7811	300.45	8.9381	300.95	13.219	335.55	11.656	494.65
5.78143	301.45	9.8121	300.45	8.9691	300.85	13.25	335.45	11.687	494.75
5.81244	301.55	9.8431	300.55	9.0001	300.85	13.281	335.45	11.718	494.95
5.84344	301.55	9.8751	300.55	9.0311	300.95	13.313	335.25	11.749	495.15
5.87544	301.65	9.9061	300.45	9.0631	300.85	13.344	335.25	11.781	495.25
5.90644	301.65	9.9371	300.55	9.0941	300.85	13.375	335.25	11.812	495.35
5.93745	301.75	9.9681	300.45	9.1251	300.85	13.406	335.15	11.843	495.65
5.96845	301.75	10.0001	300.55	9.1561	300.85	13.438	335.15	11.874	495.75
6.00045	301.85	10.0311	300.55	9.1881	300.95	13.469	335.15	11.906	495.75
6.03145	301.85	10.0621	300.55	9.2191	300.95	13.5	335.15	11.937	495.95
6.06246	301.75	10.0931	300.55	9.2501	300.95	13.531	335.25	11.968	496.05
6.09346	301.75	10.1251	300.55	9.2811	300.95	13.563	335.15	11.999	496.25
6.12546	301.75	10.1561	300.55	9.3131	300.95	13.594	335.15	12.031	496.35
6.15646	301.85	10.1871	300.45	9.3441	300.95	13.625	335.15	12.062	496.45
6.18746	301.95	10.2181	300.55	9.3751	300.85	13.656	335.25	12.093	496.65
6.21847	302.15	10.2501	300.45	9.4061	300.95	13.688	335.35	12.124	496.75
6.25047	302.05	10.2811	300.55	9.4381	300.95	13.719	335.45	12.156	496.85
6.28147	302.05	10.3121	343.15	9.4691	300.85	13.75	335.55	12.187	496.95
6.31247	302.05	10.3431	360.45	9.5001	300.85	13.781	335.65	12.218	497.15
6.34348	302.05	10.3751	362.65	9.5311	300.95	13.813	335.65	12.249	497.25
6.37548	301.85	10.4061	363.25	9.5631	300.95	13.844	335.65	12.281	497.45
6.40648	301.85	10.4371	363.65	9.5941	300.95	13.875	335.75	12.312	497.55
6.43748	301.85	10.4681	363.95	9.6251	300.95	13.906	335.85	12.343	497.65
6.46849	301.85	10.5001	364.15	9.6561	300.95	13.938	335.85	12.374	497.75
6.50049	301.85	10.5311	364.35	9.6881	300.85	13.969	335.85	12.406	497.85
6.53149	301.85	10.5621	364.55	9.7191	300.95	14	335.85	12.437	497.95
6.56249	301.85	10.5931	364.75	9.7501	300.95	14.031	335.95	12.468	498.05
6.5935	301.85	10.6251	364.85	9.7811	300.95	14.063	335.85	12.499	498.15
6.6255	301.85	10.6561	365.05	9.8131	300.95	14.094	335.95	12.531	498.25
6.6565	301.95	10.6871	365.15	9.8441	300.75	14.125	335.95	12.562	498.45
6.6875	301.95	10.7181	365.35	9.8751	300.95	14.156	335.85	12.593	498.55
6.7185	302.05	10.7501	365.35	9.9061	301.05	14.188	335.85	12.624	498.55
6.75051	302.05	10.7811	365.55	9.9381	300.95	14.219	335.95	12.656	498.75
6.78151	302.05	10.8121	365.65	9.9691	300.85	14.25	335.85	12.687	498.85
6.81251	302.05	10.8431	365.75	10.0001	300.95	14.281	335.65	12.718	498.85
6.84351	302.15	10.8751	365.85	10.0311	300.95	14.313	335.55	12.749	498.95
6.87552	302.05	10.9061	365.95	10.0631	300.95	14.344	335.65	12.781	499.15
6.90652	302.05	10.9371	366.15	10.0941	300.95	14.375	335.95	12.812	499.25
6.93752	302.05	10.9681	366.15	10.1251	300.95	14.406	335.95	12.843	499.25
6.96852	301.95	11.0001	366.15	10.1561	300.85	14.438	335.95	12.874	499.45
7.00053	301.95	11.0311	366.25	10.1881	300.95	14.469	336.05	12.906	499.55
7.03153	301.95	11.0621	366.35	10.2191	301.05	14.5	336.15	12.937	499.55
7.06253	301.85	11.0931	366.45	10.2501	300.85	14.531	336.25	12.968	499.65
7.09353	301.95	11.1251	366.45	10.2811	300.95	14.563	336.25	12.999	499.85
7.12554	301.85	11.1561	366.55	10.3131	300.75	14.594	336.25	13.031	499.85
7.15654	301.75	11.1871	366.65	10.3441	395.25	14.625	336.15	13.062	499.85
7.18754	301.75	11.2181	366.75	10.3751	412.25	14.656	336.05	13.093	499.95
7.21854	301.65	11.2501	366.75	10.4061	415.25	14.688	336.05	13.124	500.15
7.25054	301.65	11.2811	366.75	10.4381	416.15	14.719	336.05	13.156	500.25
7.28155	301.65	11.3121	366.95	10.4691	416.75	14.75	336.05	13.187	500.35
7.31255	301.55	11.3431	367.05	10.5001	417.15	14.781	336.05	13.218	500.35
7.34355	301.65	11.3751	367.05	10.5311	417.35	14.813	335.95	13.249	500.45
7.37555	301.55	11.4061	367.05	10.5631	417.55	14.844	336.15	13.281	500.55
7.40656	301.55	11.4371	367.15	10.5941	417.85	14.875	336.15	13.312	500.65
7.43756	301.65	11.4681	367.15	10.6251	418.05	14.906	336.25	13.343	500.85
7.46856	301.55	11.5001	367.25	10.6561	418.15	14.938	336.35	13.374	500.85
7.50056	301.55	11.5311	367.25	10.6881	418.45	14.969	336.45	13.406	500.95
7.53157	301.65	11.5621	367.35	10.7191	418.55	15	336.45	13.437	501.05
7.56257	301.55	11.5931	367.35	10.7501	418.75	15.031	336.35	13.468	501.15
7.59357	301.55	11.6251	367.45	10.7811	418.85	15.063	336.35	13.499	501.25
7.62557	301.55	11.6561	367.55	10.8131	418.95	15.094	336.35	13.531	501.25
7.65658	301.55	11.6871	367.65	10.8441	419.15	15.125	336.35	13.562	501.35
7.68758	301.55	11.7181	367.65	10.8751	419.25	15.156	336.15	13.593	501.55
7.71858	301.55	11.7501	367.75	10.9061	419.45	15.188	336.05	13.624	501.55
7.75058	301.55	11.7811	367.75	10.9381	419.45	15.219	335.95	13.656	501.65
7.78158	301.45	11.8121	367.85	10.9691	419.65	15.25	336.05	13.687	501.65
7.81259	301.45	11.8431	367.85	11.0001	419.85	15.281	336.05	13.718	501.75
7.84359	301.45	11.8751	367.95	11.0311	419.85	15.313	336.05	13.749	501.85
7.87559	301.45	11.9061	368.05	11.0631	419.95	15.344	313.15	13.781	501.85
7.90659	301.45	11.9371	368.15	11.0941	420.05	15.375	304.85	13.812	501.95
7.9376	301.45	11.9681	368.15	11.1251	420.15	15.406	304.05	13.843	502.05
7.9686	301.55	12.0001	368.15	11.1561	420.25	15.438	303.75	13.874	502.15
8.0006	301.55	12.0311	368.25	11.1881	420.35	15.469	303.65	13.906	502.25
8.0316	301.55	12.0621	368.25	11.2191	420.45	15.5	303.45	13.937	502.25
8.06261	301.55	12.0931	368.35	11.2501	420.55	15.531	303.25	13.968	502.35
8.09361	301.55	12.1251	368.35	11.2811	420.75	15.563	303.15	13.999	502.45
8.12561	301.55	12.1561	368.45	11.3131	420.75	15.594	303.05	14.031	502.55
8.15661	301.65	12.1871	368.45	11.3441	420.95	15.625	302.95	14.062	502.55
8.18762	301.65	12.2181	368.45	11.3751	420.85	15.656	302.95	14.093	502.65
8.21862	301.65	12.2501	368.55	11.4061	420.95	15.688	302.75	14.124	502.75
8.25062	301.65	12.2811	368.55	11.4381	421.05	15.719	302.65	14.156	502.75
8.28162	301.65	12.3121	368.65	11.4691	421.15	15.75	302.55	14.187	502.85
8.31262	301.65	12.3431	368.65	11.5001	421.25	15.781	302.55	14.218	502.95
8.34363	301.65	12.3751	368.65	11.5311	421.35	15.813	302.35	14.249	503.05
8.37563	301.65	12.4061	368.75	11.5631	421.35	15.844	302.35	14.281	503.05
8.40663	301.75	12.4371	368.85	11.5941	421.45	15.875	302.35	14.312	503.05
8.43763	301.65	12.4681	368.85	11.6251	421.35	15.906	302.25	14.343	503.25
8.46864	301.65	12.5001	368.95	11.6561	421.45	15.938	302.15	14.374	503.25
8.50064	301.65	12.5311	368.95	11.6881	421.55	15.969	302.25	14.406	503.35
8.53164	301.75	12.5621	369.05	11.7191	421.65	16	302.15	14.437	503.35
8.56264	301.75	12.5931	369.05	11.7501	421.75	16.031	302.25	14.468	503.45
8.59365	301.75	12.6251	369.05	11.7811	421.65	16.063	302.05	14.499	503.45
8.62565	301.75	12.6561	369.05	11.8131	421.85	16.094	302.05	14.531	503.55
8.65665	301.75	12.6871	369.15	11.8441	421.85	16.125	302.15	14.562	503.65
8.68765	301.85	12.7181	369.25	11.8751	421.95	16.156	301.95	14.593	503.75
8.71865	301.85	12.7501	369.35	11.9061	421.95	16.188	301.95	14.624	503.85
8.75066	301.85	12.7811	369.35	11.9381	422.15	16.219	301.85	14.656	503.85
8.78166	301.85	12.8121	369.35	11.9691	422.15	16.25	301.85	14.687	503.95
8.81266	301.95	12.8431	369.45	12.0001	422.15	16.281	301.85	14.718	503.95
8.84366	301.95	12.8751	369.45	12.0311	422.25	16.313	301.75	14.749	504.05
8.87567	301.95	12.9061	369.55	12.0631	422.35	16.344	301.85	14.781	504.15
8.90667	301.95	12.9371	369.45	12.0941	422.35	16.375	301.75	14.812	504.25
8.93767	302.05	12.9681	369.65	12.1251	422.35	16.406	301.75	14.843	504.25
8.96867	301.95	13.0001	369.55	12.1561	422.35	16.438	301.75	14.874	504.35
9.00068	301.95	13.0311	369.65	12.1881	422.45	16.469	301.75	14.906	504.35
9.03168	301.95	13.0621	369.75	12.2191	422.55	16.5	301.65	14.937	504.45
9.06268	301.95	13.0931	369.75	12.2501	422.55	16.531	301.65	14.968	504.55
9.09368	301.95	13.1251	369.75	12.2811	422.55	16.563	301.65	14.999	504.65
9.12569	301.95	13.1561	369.85	12.3131	422.65	16.594	301.55	15.031	504.65
9.15669	301.85	13.1871	369.85	12.3441	422.75	16.625	301.65	15.062	504.75
9.18769	301.95	13.2181	369.95	12.3751	422.65	16.656	301.55	15.093	504.65
9.21869	301.85	13.2501	369.95	12.4061	422.75	16.688	301.65	15.124	504.75
9.25069	301.95	13.2811	369.95	12.4381	422.75	16.719	301.45	15.156	504.85
9.2817	301.85	13.3121	369.95	12.4691	422.85	16.75	301.55	15.187	504.95
9.3127	301.85	13.3431	369.95	12.5001	422.85	16.781	301.55	15.218	504.95
9.3437	301.85	13.3751	370.05	12.5311	422.95	16.813	301.45	15.249	504.95
9.3757	301.85	13.4061	369.95	12.5631	422.95	16.844	301.45	15.281	505.05
9.40671	301.85	13.4371	370.05	12.5941	423.05	16.875	301.45	15.312	505.05
9.43771	301.85	13.4681	370.05	12.6251	422.95	16.906	301.45	15.343	493.35
9.46871	301.85	13.5001	370.15	12.6561	423.05	16.938	301.45	15.374	350.65
9.50071	301.85	13.5311	370.25	12.6881	423.15	16.969	301.45	15.406	334.85
9.53172	301.85	13.5621	370.15	12.7191	423.15	17	301.35	15.437	332.15
9.56272	301.95	13.5931	370.25	12.7501	423.25	17.031	301.35	15.468	330.55
9.59372	301.85	13.6251	370.25	12.7811	423.35	17.063	301.25	15.499	329.25
9.62572	301.85	13.6561	370.25	12.8131	423.25	17.094	301.35	15.531	328.35
9.65673	301.85	13.6871	370.25	12.8441	423.35	17.125	301.25	15.562	327.55
9.68773	301.85	13.7181	370.25	12.8751	423.35	17.156	301.35	15.593	326.95
9.71873	301.95	13.7501	370.25	12.9061	423.35	17.188	301.35	15.624	326.25
9.75073	301.95	13.7811	370.35	12.9381	423.35	17.219	301.25	15.656	325.65
9.78173	301.95	13.8121	370.25	12.9691	423.55	17.25	301.25	15.687	325.15
9.81274	301.95	13.8431	370.35	13.0001	423.55	17.281	301.15	15.718	324.55
9.84374	301.95	13.8751	370.35	13.0311	423.55	17.313	301.25	15.749	324.15
9.87574	302.05	13.9061	370.45	13.0631	423.55	17.344	301.25	15.781	323.65
9.90674	301.95	13.9371	370.35	13.0941	423.55	17.375	301.25	15.812	323.35
9.93775	301.95	13.9681	370.35	13.1251	423.55	17.406	301.25	15.843	322.95
9.96875	301.95	14.0001	370.35	13.1561	423.65	17.438	301.25	15.874	322.55
10.0008	301.95	14.0311	370.35	13.1881	423.65	17.469	301.25	15.906	322.25
10.0318	301.95	14.0621	370.35	13.2191	423.75	17.5	301.15	15.937	321.85
10.0628	302.05	14.0931	370.45	13.2501	423.85	17.531	301.25	15.968	321.75
10.0938	302.05	14.1251	370.45	13.2811	423.75	17.563	301.15	15.999	321.45
10.1258	302.05	14.1561	370.45	13.3131	423.85	17.594	301.05	16.031	321.25
10.1568	302.05	14.1871	370.45	13.3441	423.85	17.625	301.05	16.062	320.85
10.1878	302.05	14.2181	370.45	13.3751	423.85	17.656	301.15	16.093	320.55
10.2188	302.15	14.2501	370.55	13.4061	423.95	17.688	301.05	16.124	320.25
10.2508	302.15	14.2811	370.55	13.4381	423.95	17.719	301.05	16.156	320.05
10.2818	301.95	14.3121	370.45	13.4691	424.05	17.75	301.05	16.187	319.85
10.3128	301.35	14.3431	370.55	13.5001	424.05	17.781	301.05	16.218	319.65
10.3438	310.15	14.3751	370.55	13.5311	424.05	17.813	301.05	16.249	319.35
10.3758	331.15	14.4061	370.65	13.5631	424.15	17.844	301.05	16.281	319.15
10.4068	333.75	14.4371	370.65	13.5941	424.25	17.875	301.05	16.312	318.95
10.4378	334.35	14.4681	370.65	13.6251	424.25	17.906	300.95	16.343	318.85
10.4688	334.65	14.5001	370.65	13.6561	424.25	17.938	300.95	16.374	318.65
10.5008	334.95	14.5311	370.65	13.6881	424.25	17.969	300.85	16.406	318.35
10.5318	335.15	14.5621	370.75	13.7191	424.25	18	300.85	16.437	318.25
10.5628	335.15	14.5931	370.75	13.7501	424.25	18.031	300.95	16.468	318.05
10.5938	335.35	14.6251	370.85	13.7811	424.35	18.063	300.85	16.499	318.05
10.6258	335.45	14.6561	370.85	13.8131	424.35	18.094	300.85	16.531	317.75
10.6568	335.45	14.6871	370.85	13.8441	424.35	18.125	300.85	16.562	317.55
10.6878	335.65	14.7181	370.85	13.8751	424.35	18.156	300.85	16.593	317.35
10.7188	335.75	14.7501	370.85	13.9061	424.45	18.188	300.95	16.624	317.25
10.7508	335.85	14.7811	370.95	13.9381	424.45	18.219	300.95	16.656	317.05
10.7818	335.85	14.8121	370.95	13.9691	424.45	18.25	300.85	16.687	316.85
10.8128	335.55	14.8431	370.95	14.0001	424.45	18.281	300.85	16.718	316.65
10.8438	335.45	14.8751	371.05	14.0311	424.55	18.313	300.85	16.749	316.55
10.8758	335.55	14.9061	370.95	14.0631	424.45	18.344	300.85	16.781	316.35
10.9068	335.65	14.9371	371.05	14.0941	424.65	18.375	300.85	16.812	316.25
10.9378	335.75	14.9681	371.05	14.1251	424.65	18.406	300.85	16.843	315.95
10.9688	336.05	15.0001	371.05	14.1561	424.65	18.438	300.75	16.874	316.05
11.0008	336.25	15.0311	371.05	14.1881	424.65	18.469	300.75	16.906	315.75
11.0318	336.25	15.0621	371.05	14.2191	424.65	18.5	300.75	16.937	315.65
11.0628	336.35	15.0931	371.15	14.2501	424.75	18.531	300.75	16.968	315.55
11.0938	336.45	15.1251	371.15	14.2811	424.75	18.563	300.75	16.999	315.25
11.1258	336.55	15.1561	371.15	14.3131	424.75	18.594	300.75	17.031	315.35
11.1568	336.55	15.1871	371.15	14.3441	424.85	18.625	300.75	17.062	315.25
11.1878	336.55	15.2181	371.25	14.3751	424.85	18.656	300.75	17.093	315.05
11.2188	336.35	15.2501	371.25	14.4061	424.85	18.688	300.65	17.124	315.05
11.2508	336.15	15.2811	371.25	14.4381	424.85	18.719	300.65	17.156	314.95
11.2818	336.15	15.3121	320.75	14.4691	424.85	18.75	300.65	17.187	314.75
11.3128	336.35	15.3431	309.75	14.5001	424.95	18.781	300.65	17.218	314.55
11.3439	336.65	15.3751	308.75	14.5311	424.85	18.813	300.65	17.249	314.45
11.3759	336.85	15.4061	308.35	14.5631	424.95	18.844	300.65	17.281	314.35
11.4069	336.95	15.4371	307.85	14.5941	424.95	18.875	300.65	17.312	314.25
11.4379	337.05	15.4681	307.65	14.6251	425.05	18.906	300.65	17.343	314.15
11.4689	337.05	15.5001	307.35	14.6561	425.05	18.938	300.65	17.374	314.15
11.5009	337.05	15.5311	307.25	14.6881	425.05	18.969	300.75	17.406	313.85
11.5319	337.25	15.5621	307.05	14.7191	425.05	19	300.65	17.437	313.95
11.5629	337.45	15.5931	306.95	14.7501	425.05	19.031	300.65	17.468	313.75
11.5939	337.65	15.6251	306.75	14.7811	425.05	19.063	300.55	17.499	313.75
11.6259	337.75	15.6561	306.65	14.8131	425.05	19.094	300.65	17.531	313.45
11.6569	337.85	15.6871	306.55	14.8441	425.05	19.125	300.55	17.562	313.45
11.6879	337.85	15.7181	306.35	14.8751	425.05	19.156	300.55	17.593	313.45
11.7189	337.85	15.7501	306.25	14.9061	425.15	19.188	300.55	17.624	313.15
11.7509	337.85	15.7811	306.05	14.9381	425.15	19.219	300.55	17.656	313.15
11.7819	337.85	15.8121	306.05	14.9691	425.05	19.25	300.55	17.687	312.95
11.8129	337.85	15.8431	305.95	15.0001	425.15	19.281	300.55	17.718	312.85
11.8439	337.95	15.8751	305.85	15.0311	425.15	19.313	300.55	17.749	312.75
11.8759	338.05	15.9061	305.75	15.0631	425.25	19.344	300.45	17.781	312.75
11.9069	338.15	15.9371	305.65	15.0941	425.15	19.375	300.55	17.812	312.55
11.9379	338.15	15.9681	305.55	15.1251	425.25	19.406	300.55	17.843	312.55
11.9689	338.15	16.0001	305.55	15.1561	425.35	19.438	300.55	17.874	312.35
12.0009	338.35	16.0311	305.55	15.1881	425.35	19.469	300.45	17.906	312.25
12.0319	338.35	16.0621	305.35	15.2191	425.45	19.5	300.45	17.937	312.35
12.0629	338.45	16.0931	305.25	15.2501	425.35	19.531	300.55	17.968	312.15
12.0939	338.45	16.1251	305.35	15.2811	425.35	19.563	300.65	17.999	312.15
12.1259	338.45	17.2811	303.65	15.3131	423.35	19.594	300.55	18.031	311.95
12.1569	338.55	17.3121	303.65	15.3441	328.15	19.625	300.45	18.062	311.95
12.1879	338.55	17.3431	303.65	15.3751	315.15	19.656	300.45	18.093	311.75
12.2189	338.55	17.3751	303.65	15.4061	313.15	19.688	300.45	18.124	311.75
12.2509	338.55	17.4061	303.55	15.4381	312.35	19.719	300.45	18.156	311.65
12.2819	338.65	17.4371	303.55	15.4691	311.65	19.75	300.45	18.187	311.65
12.3129	338.65	17.4681	303.55	15.5001	311.35	19.781	300.45	18.218	311.55
12.3439	338.75	17.5001	303.55	15.5311	311.05	19.813	300.55	18.249	311.45
12.3759	338.75	17.5311	303.45	15.5631	310.45	19.844	300.55	18.281	311.35
12.4069	338.75	17.5621	303.45	15.5941	310.35	19.875	300.45	18.312	311.25
12.4379	338.85	17.5931	303.45	15.6251	310.05	19.906	300.55	18.343	311.15
12.4689	338.85	17.6251	303.45	15.6561	309.75	19.938	300.45	18.374	311.15
12.5009	338.85	17.6561	303.45	15.6881	309.75	19.969	300.55	18.406	311.05
12.5319	338.95	17.6871	303.45	15.7191	309.45	20	300.45	19.593	308.75
12.5629	338.95	17.7181	303.45	15.7501	309.15	20.031	300.55	19.624	308.55
12.5939	338.95	17.7501	303.35	15.7811	309.25	20.063	300.45	19.656	308.55
12.6259	338.95	17.7811	303.25	15.8131	308.95	20.094	300.55	19.687	308.45
12.657	339.05	17.8121	303.35	17.0001	305.95	20.125	300.55	19.718	308.45
12.688	339.05	17.8431	303.25	17.0311	305.75	20.156	300.55	19.749	308.35
12.719	339.05	17.8751	303.25	17.0631	305.75	20.188	300.45	19.781	308.45
12.751	339.15	17.9061	303.35	17.0941	305.65	20.219	300.45	19.812	308.55
12.782	339.15	17.9371	303.25	17.1251	305.65	20.25	300.45	19.843	308.25
12.813	339.25	17.9681	303.25	17.1561	305.65	20.281	300.45	19.874	308.35
12.844	339.15	18.0001	303.25	17.1881	305.55	20.313	300.55	19.906	308.25
12.876	339.25	18.0311	303.15	17.2191	305.55	20.344	307.85	19.937	308.25
12.907	339.35	18.0621	303.15	17.2501	305.45	20.375	329.25	19.968	308.15
12.938	339.35	18.0931	303.15	17.2811	305.45	20.406	332.25	19.999	308.25
12.969	339.35	18.1251	303.15	17.3131	305.45	20.438	332.65	20.031	308.05
13.001	339.35	18.1561	303.15	17.3441	305.35	20.469	332.95	20.062	307.95
13.032	339.35	18.1871	303.15	17.3751	305.25	20.5	333.05	20.093	307.85
13.063	339.45	18.2181	303.05	17.4061	305.25	20.531	333.35	20.124	307.85
13.094	339.35	18.2501	303.05	17.4381	305.15	20.563	333.55	20.156	307.75
13.126	339.45	18.2811	303.15	17.4691	305.15	20.594	333.75	20.187	307.95
13.157	339.55	18.3121	303.05	17.5001	305.15	20.625	333.85	20.218	307.85
13.188	339.55	18.3431	303.05	17.5311	305.05	20.656	333.85	20.249	307.75
13.219	339.55	18.3751	302.95	17.5631	305.05	20.688	333.95	20.281	307.75
13.251	339.55	18.4061	303.05	17.5941	305.05	20.719	334.05	20.312	307.85
13.282	339.65	18.4371	302.95	17.6251	305.05	20.75	334.05	20.343	307.75
13.313	339.65	18.4681	302.95	17.6561	304.95	20.781	334.15	20.374	463.95
13.344	339.65	18.5001	302.85	17.6881	304.95	20.813	334.05	20.406	485.55
13.376	339.65	18.5311	303.05	17.7191	304.85	20.844	333.95	20.437	488.65
13.407	339.75	18.5621	302.95	17.7501	304.95	20.875	334.05	20.468	490.05
13.438	339.75	18.5931	302.95	17.7811	304.95	20.906	334.15	20.499	490.85
13.469	339.75	18.6251	302.95	17.8131	304.75	20.938	334.15	20.531	491.45
13.501	339.85	18.6561	302.95	17.8441	304.75	20.969	334.25	20.562	492.05
13.532	339.75	18.6871	302.95	17.8751	304.75	21	334.35	20.593	492.55
13.563	339.85	18.7181	302.85	17.9061	304.75	21.031	334.55	20.624	492.95
13.594	339.85	18.7501	302.95	17.9381	304.65	21.063	334.65	20.656	493.35
13.626	339.85	18.7811	302.85	17.9691	304.65	21.094	334.65	20.687	493.85
13.657	339.95	18.8121	302.85	18.0001	304.55	21.125	334.75	20.718	494.15
13.688	339.95	18.8431	302.85	18.0311	304.65	21.156	334.65	20.749	494.45
13.719	340.05	18.8751	302.75	18.0631	304.55	21.188	334.55	20.781	494.75
13.751	340.05	18.9061	302.85	18.0941	304.55	21.219	334.55	20.812	495.05
13.782	340.05	18.9371	302.75	18.1251	304.45	21.25	334.65	20.843	495.35
13.813	340.05	18.9681	302.85	18.1561	304.45	21.281	334.75	20.874	495.55
13.844	340.15	19.0001	302.85	18.1881	304.45	21.313	334.75	20.906	495.85
13.876	340.15	19.0311	302.75	18.2191	304.35	21.344	334.85	20.937	496.05
13.907	340.15	19.0621	302.75	18.2501	304.35	21.375	334.95	20.968	496.35
13.938	340.15	19.0931	302.75	18.2811	304.35	21.406	334.95	20.999	496.55
13.969	340.15	19.1251	302.75	18.3131	304.35	21.438	335.05	21.031	496.75
14.0011	340.15	19.1561	302.75	18.3441	304.25	21.469	334.95	21.062	496.95
14.0321	340.15	19.1871	302.65	18.3751	304.35	21.5	334.95	21.093	497.15
14.0631	340.25	19.2181	302.75	18.4061	304.35	21.531	334.95	21.124	497.45
14.0941	340.25	19.2501	302.65	18.4381	304.25	21.563	334.95	21.156	497.55
14.1261	340.25	19.2811	302.65	18.4691	304.15	21.594	335.05	21.187	497.75
14.1571	340.35	19.3121	302.65	18.5001	304.15	21.625	335.15	21.218	497.95
14.1881	340.35	19.3431	302.55	18.5311	304.15	21.656	335.25	21.249	498.05
14.2191	340.35	19.3751	302.65	18.5631	304.15	21.688	335.35	21.281	498.25
14.2511	340.35	19.4061	302.55	18.5941	304.15	21.719	335.35	21.312	498.45
14.2821	340.35	19.4371	302.65	18.6251	303.95	21.75	335.35	21.343	498.55
14.3131	340.35	19.4681	302.65	18.6561	304.05	21.781	335.35	21.374	498.75
14.3441	340.35	19.5001	302.55	18.6881	303.95	21.813	335.45	21.406	498.85
14.3761	340.35	19.5311	302.55	18.7191	303.95	21.844	335.35	21.437	499.05
14.4071	340.35	19.5621	302.55	18.7501	303.95	21.875	335.25	21.468	499.25
14.4381	340.45	19.5931	302.45	18.7811	304.05	21.906	335.15	21.499	499.35
14.4691	340.45	19.6251	302.45	18.8131	303.95	21.938	335.25	21.531	499.55
14.5011	340.55	19.6561	302.45	18.8441	303.85	21.969	335.15	21.562	499.65
14.5321	340.45	19.6871	302.55	18.8751	303.85	22	335.25	21.593	499.75
14.5631	340.45	19.7181	302.55	18.9061	303.95	22.031	335.35	21.624	499.95
14.5941	340.45	19.7501	302.45	18.9381	303.85	22.063	335.35	21.656	500.05
14.6261	340.55	19.7811	302.45	18.9691	303.75	22.094	335.35	21.687	500.25
14.6571	340.65	19.8121	302.45	19.0001	303.85	22.125	335.45	21.718	500.35
14.6881	340.55	19.8431	302.35	19.0311	303.75	22.156	335.35	21.749	500.45
14.7191	340.55	19.8751	302.45	19.0631	303.75	22.188	335.55	21.781	500.65
14.7511	340.55	19.9061	302.45	19.0941	303.65	22.219	335.75	21.812	500.75
14.7821	340.65	19.9371	302.35	19.1251	303.65	22.25	335.85	21.843	500.85
14.8131	340.65	19.9681	302.35	19.1561	303.55	22.281	335.85	21.874	501.05
14.8441	340.65	20.0001	302.35	19.1881	303.65	22.313	336.05	21.906	501.15
14.8761	340.65	20.0311	302.45	19.2191	303.65	22.344	336.05	21.937	501.25
14.9071	340.65	20.0621	302.35	19.2501	303.55	22.375	336.15	21.968	501.45
14.9381	340.65	20.0931	302.25	19.2811	303.55	22.406	336.15	21.999	501.55
14.9691	340.65	20.1251	302.35	19.3131	303.55	22.438	336.25	22.031	501.55
15.0011	340.65	20.1561	302.35	19.3441	303.55	22.469	336.05	22.062	501.75
15.0321	340.75	20.1871	302.35	19.3751	303.45	22.5	336.15	22.093	501.85
15.0631	340.85	20.2181	302.25	19.4061	303.55	22.531	336.15	22.124	501.85
15.0941	340.75	20.2501	302.25	19.4381	303.55	22.563	336.15	22.156	502.05
15.1261	340.85	20.2811	302.25	19.4691	303.35	22.594	336.15	22.187	502.15
15.1571	340.75	20.3121	346.15	19.5001	303.55	22.625	336.05	22.218	502.25
15.1881	340.85	20.3431	362.95	19.5311	303.45	22.656	335.95	22.249	502.45
15.2191	340.85	20.3751	365.05	19.5631	303.25	22.688	336.05	22.281	502.45
15.2511	340.85	20.4061	365.65	19.5941	303.35	22.719	336.05	22.312	502.55
15.2821	340.85	20.4371	366.05	19.6251	303.35	22.75	335.95	22.343	502.65
15.3132	340.85	20.4681	366.35	19.6561	303.35	22.781	336.05	22.374	502.75
15.3442	340.85	20.5001	366.65	19.6881	303.25	22.813	335.95	22.406	502.85
15.3762	340.85	20.5311	366.75	19.7191	303.35	22.844	335.85	22.437	502.95
15.4072	340.95	20.5621	366.85	19.7501	303.25	22.875	336.05	22.468	503.15
15.4382	340.95	20.5931	367.05	19.7811	303.35	24.125	336.85	22.499	503.15
15.4692	317.25	20.6251	367.15	19.8131	303.15	24.156	336.85	22.531	503.25
15.5012	309.15	20.6561	367.25	19.8441	303.15	24.188	336.85	22.562	503.35
16.7193	305.05	20.6871	367.45	19.8751	303.25	24.219	336.85	22.593	503.45
16.7513	305.05	20.7181	367.55	19.9061	303.15	24.25	336.85	22.624	503.65
16.7823	304.95	20.7501	367.65	19.9381	303.15	24.281	336.85	22.656	503.65
16.8133	304.95	20.7811	367.75	19.9691	303.25	24.313	336.75	22.687	503.65
16.8443	304.95	20.8121	367.85	20.0001	303.15	24.344	336.85	22.718	503.75
16.8763	304.95	20.8431	367.95	20.0311	303.15	24.375	336.95	22.749	503.85
16.9073	304.95	20.8751	368.05	20.0631	303.15	24.406	336.85	22.781	504.05
16.9383	304.85	20.9061	368.15	20.0941	303.15	24.438	336.95	22.812	504.05
16.9693	304.85	20.9371	368.15	20.1251	303.05	24.469	336.95	22.843	504.15
17.0013	304.75	20.9681	368.25	20.1561	302.95	24.5	337.05	22.874	504.25
17.0323	304.75	21.0001	368.35	20.1881	303.15	24.531	337.05	22.906	504.35
17.0633	304.85	21.0311	368.45	20.2191	302.95	24.563	337.05	22.937	504.45
17.0943	304.65	21.0621	368.55	20.2501	302.95	24.594	337.15	22.968	504.45
17.1263	304.65	21.0931	368.55	20.2811	303.05	24.625	337.15	22.999	504.55
17.1573	304.65	21.1251	368.65	20.3131	302.95	24.656	337.15	23.031	504.65
17.1883	304.55	21.1561	368.75	20.3441	399.45	24.688	337.35	23.062	504.75
17.2193	304.55	21.1871	368.85	20.3751	415.25	24.719	337.35	23.093	504.75
17.2513	304.55	21.2181	368.85	20.4061	418.05	24.75	337.45	23.124	504.85
17.2823	304.55	21.2501	368.95	20.4381	419.05	24.781	337.35	23.156	504.95
17.3133	304.55	21.2811	368.95	20.4691	419.65	24.813	337.45	23.187	505.05
17.3443	304.55	21.3121	369.05	20.5001	420.05	24.844	337.45	23.218	505.05
17.3763	304.45	21.3431	369.05	20.5311	420.35	24.875	337.45	23.249	505.15
17.4073	304.45	21.3751	369.05	20.5631	420.65	24.906	337.45	23.281	505.15
17.4383	304.35	21.4061	369.15	20.5941	420.85	24.938	337.35	23.312	505.25
17.4693	304.35	21.4371	369.25	20.6251	421.15	24.969	337.35	23.343	505.35
17.5013	304.35	21.4681	369.35	20.6561	421.25	25	337.35	23.374	505.45
17.5323	304.25	21.5001	369.35	20.6881	421.45	25.031	337.25	23.406	505.45
17.5633	304.35	21.5311	369.35	20.7191	421.55	25.063	337.15	23.437	505.55
17.5943	304.35	21.5621	369.45	20.7501	421.75	25.094	337.15	23.468	505.65
17.6263	304.25	21.5931	369.45	20.7811	421.85	25.125	337.15	23.499	505.75
17.6573	304.25	21.6251	369.55	20.8131	422.05	25.156	337.25	23.531	505.85
17.6883	304.25	21.6561	369.55	20.8441	422.15	25.188	337.25	23.562	505.85
17.7193	304.25	21.6871	369.55	20.8751	422.25	25.219	337.35	23.593	505.95
17.7513	304.15	21.7181	369.65	20.9061	422.35	25.25	337.35	23.624	506.05
17.7823	304.15	21.7501	369.65	20.9381	422.45	25.281	337.45	23.656	506.15
17.8133	304.15	21.7811	369.75	20.9691	422.55	25.313	337.45	23.687	506.15
17.8443	304.15	21.8121	369.75	21.0001	422.65	25.344	314.25	23.718	506.25
17.8763	304.15	21.8431	369.85	21.0311	422.75	25.375	305.95	23.749	506.25
17.9073	304.05	21.8751	369.85	21.0631	422.85	25.406	305.05	23.781	506.35
17.9383	304.05	21.9061	369.85	21.0941	422.85	25.438	304.75	23.812	506.45
17.9693	304.05	21.9371	369.95	21.1251	422.95	25.469	304.35	23.843	506.45
18.0014	303.95	21.9681	370.05	21.1561	423.05	25.5	304.35	23.874	506.55
18.0324	304.15	22.0001	370.05	21.1881	423.15	25.531	304.05	23.906	506.55
18.0634	304.05	22.0311	370.05	21.2191	423.15	25.563	304.05	23.937	506.65
18.0944	304.05	22.0621	370.15	21.2501	423.15	25.594	303.85	23.968	506.75
18.1264	304.05	22.0931	370.15	21.2811	423.25	25.625	303.75	23.999	506.85
18.1574	303.95	22.1251	370.15	21.3131	423.35	25.656	303.65	24.031	506.85
18.1884	303.95	22.1561	370.25	21.3441	423.45	25.688	303.55	24.062	506.95
18.2194	303.95	22.1871	370.35	21.3751	423.45	25.719	303.45	24.093	506.95
18.2514	303.95	22.2181	370.35	21.4061	423.45	25.75	303.45	24.124	507.05
18.2824	303.95	22.2501	370.35	21.4381	423.55	25.781	303.35	24.156	507.05
18.3134	303.85	22.2811	370.45	21.4691	423.65	25.813	303.25	24.187	507.15
18.3444	303.85	22.3121	370.45	21.5001	423.65	25.844	303.25	24.218	507.25
18.3764	303.85	22.3431	370.55	21.5311	423.75	25.875	303.15	24.249	507.25
18.4074	303.85	22.3751	370.55	21.5631	423.75	25.906	303.15	24.281	507.35
18.4384	303.85	22.4061	370.55	21.5941	423.75	25.938	303.05	24.312	507.35
18.4694	303.75	22.4371	370.55	21.6251	423.85	25.969	302.95	24.343	507.45
18.5014	303.85	22.4681	370.65	21.6561	423.95	26	302.95	24.374	507.45
18.5324	303.75	22.5001	370.65	21.6881	423.95	26.031	302.85	24.406	507.55
18.5634	303.75	22.5311	370.75	21.7191	424.05	26.063	302.85	24.437	507.65
18.5944	303.65	22.5621	370.75	21.7501	424.05	26.094	302.75	24.468	507.65
18.6264	303.65	22.5931	370.85	21.7811	424.25	26.125	302.75	24.499	507.75
18.6574	303.65	22.6251	370.85	21.8131	424.25	26.156	302.65	24.531	507.65
18.6884	303.65	22.6561	370.85	21.8441	424.25	26.188	302.65	24.562	507.95
18.7194	303.65	22.6871	370.95	21.8751	424.35	26.219	302.65	24.593	507.85
18.7514	303.65	22.7181	370.95	21.9061	424.35	26.25	302.55	24.624	507.95
18.7824	303.65	22.7501	370.95	21.9381	424.35	26.281	302.55	24.656	508.05
18.8134	303.55	22.7811	371.05	21.9691	424.35	26.313	302.55	24.687	508.05
18.8444	303.55	22.8121	371.05	22.0001	424.55	26.344	302.55	24.718	508.25
18.8764	303.55	22.8431	371.05	22.0311	424.45	26.375	302.55	24.749	508.15
18.9074	303.55	22.8751	371.05	22.0631	424.55	26.406	302.45	24.781	508.25
18.9384	303.55	22.9061	371.15	22.0941	424.55	26.438	302.55	24.812	508.35
18.9694	303.55	22.9371	371.15	22.1251	424.65	26.469	302.45	24.843	508.35
19.0014	303.55	22.9681	371.15	22.1561	424.65	26.5	302.35	24.874	508.35
19.0324	303.55	23.0001	371.25	22.1881	424.65	26.531	302.35	24.906	508.45
19.0634	303.45	23.0311	371.25	22.2191	424.75	26.563	302.35	24.937	508.55
19.0944	303.45	23.0621	371.25	22.2501	424.85	26.594	302.35	24.968	508.55
19.1264	303.45	23.0931	371.15	22.2811	424.85	26.625	302.25	24.999	508.65
19.1574	303.45	23.1251	371.25	22.3131	424.85	26.656	302.35	25.031	508.55
19.1884	303.45	23.1561	371.25	22.3441	424.95	26.688	302.25	25.062	508.75
19.2194	303.35	23.1871	371.25	22.3751	424.85	26.719	302.25	25.093	508.65
19.2514	303.35	23.2181	371.35	22.4061	425.05	26.75	302.25	25.124	508.75
19.2824	303.45	23.2501	371.35	22.4381	425.05	26.781	302.25	25.156	508.85
19.3135	303.35	23.2811	371.35	22.4691	425.05	26.813	302.15	25.187	508.85
19.3445	303.35	23.3121	371.35	22.5001	425.05	26.844	302.15	25.218	508.85
19.3765	303.35	23.3431	371.45	22.5311	425.15	26.875	302.15	25.249	508.95
19.4075	303.35	23.3751	371.45	22.5631	425.15	26.906	302.15	25.281	508.95
19.4385	303.35	23.4061	371.45	22.5941	425.25	26.938	302.15	25.312	508.95
19.4695	303.25	23.4371	371.45	22.6251	425.25	26.969	302.15	25.343	496.05
19.5015	303.35	23.4681	371.45	22.6561	425.35	27	302.05	25.374	355.25
19.5325	303.25	23.5001	371.55	22.6881	425.35	27.031	302.05	25.406	340.15
19.5635	303.25	23.5311	371.55	22.7191	425.35	27.063	302.05	25.437	337.35
19.5945	303.25	23.5621	371.55	22.7501	425.35	27.094	302.05	25.468	335.95
19.6265	303.25	23.5931	371.55	22.7811	425.35	27.125	302.05	25.499	334.75
19.6575	303.25	23.6251	371.65	22.8131	425.45	27.156	301.95	25.531	333.75
19.6885	303.25	23.6561	371.65	22.8441	425.55	27.188	302.05	25.562	332.85
19.7195	303.25	23.6871	371.65	22.8751	425.55	27.219	301.95	25.593	332.15
19.7515	303.15	23.7181	371.65	22.9061	425.55	27.25	301.95	25.624	331.55
19.7825	303.25	23.7501	371.75	22.9381	425.65	27.281	301.95	25.656	330.85
19.8135	303.15	23.7811	371.75	22.9691	425.75	27.313	301.85	25.687	330.35
19.8445	303.15	23.8121	371.75	23.0001	425.75	27.344	301.85	25.718	329.85
19.8765	303.15	23.8431	371.85	23.0311	425.75	27.375	301.95	25.749	329.45
19.9075	303.15	23.8751	371.85	23.0631	425.85	27.406	301.85	25.781	328.95
19.9385	303.15	23.9061	371.85	23.0941	425.85	27.438	301.85	25.812	328.65
19.9695	303.15	23.9371	371.85	23.1251	425.85	27.469	301.95	25.843	328.25
20.0015	303.15	23.9681	371.95	23.1561	425.85	27.5	301.95	25.874	327.75
20.0325	303.05	24.0001	371.95	23.1881	425.95	27.531	301.85	25.906	327.65
20.0635	303.15	24.0311	371.95	23.2191	425.95	27.563	301.75	25.937	327.25
20.0945	303.05	24.0621	372.05	23.2501	425.95	27.594	301.85	25.968	326.95
20.1265	303.05	24.0931	372.05	23.2811	425.95	27.625	301.75	25.999	326.55
20.1575	303.05	24.1251	371.95	23.3131	425.95	27.656	301.75	26.031	326.25
20.1885	303.05	24.1561	372.05	23.3441	425.95	27.688	301.85	26.062	326.15
20.2195	303.05	24.1871	372.05	23.3751	425.95	27.719	301.85	26.093	325.75
20.2515	323.35	24.2181	372.05	23.4061	426.05	27.75	301.75	26.124	325.45
20.2825	334.35	24.2501	372.05	23.4381	426.05	27.781	301.75	26.156	325.25
20.3135	335.85	24.2811	372.15	23.4691	426.15	27.813	301.75	26.187	324.75
20.3445	336.35	24.3121	372.15	23.5001	426.05	27.844	301.75	26.218	324.75
20.3765	336.55	24.3431	372.15	23.5311	426.15	27.875	301.65	26.249	324.55
20.4075	336.85	24.3751	372.25	23.5631	426.15	27.906	301.75	26.281	324.35
20.4385	336.95	24.4061	372.25	23.5941	426.25	27.938	301.75	26.312	324.05
20.4695	337.15	24.4371	372.25	23.6251	426.15	27.969	301.75	26.343	323.95
20.5015	337.35	24.4681	372.25	23.6561	426.25	28	301.65	26.374	323.65
20.5325	337.45	24.5001	372.25	23.6881	426.25	28.031	301.75	26.406	323.35
20.5635	337.55	24.5311	372.25	23.7191	426.35	28.063	301.65	26.437	323.25
20.5945	337.65	24.5621	372.35	23.7501	426.45	28.094	301.65	26.468	323.05
20.6265	337.75	24.5931	372.35	23.7811	426.45	28.125	301.65	26.499	322.95
20.6576	337.85	24.6251	372.35	23.8131	426.45	28.156	301.55	26.531	322.55
20.6886	337.95	24.6561	372.35	23.8441	426.45	28.188	301.55	26.562	322.45
20.7196	338.05	24.6871	372.45	23.8751	426.65	28.219	301.55	26.593	322.35
20.7516	338.15	24.7181	372.45	23.9061	426.65	28.25	301.45	26.624	322.15
20.7826	338.25	24.7501	372.45	23.9381	426.65	28.281	301.55	26.656	321.95
20.8136	338.25	24.7811	372.35	23.9691	426.55	28.313	301.55	26.687	321.75
20.8446	338.25	24.8121	372.45	24.0001	426.65	28.344	301.55	26.718	321.75
20.8766	338.35	24.8431	372.55	24.0311	426.65	28.375	301.55	26.749	321.45
20.9076	338.55	24.8751	372.55	24.0631	426.75	28.406	301.55	26.781	321.35
20.9386	338.55	24.9061	372.55	24.0941	426.75	28.438	301.55	26.812	321.05
20.9696	338.65	24.9371	372.55	24.1251	426.75	28.469	301.55	26.843	320.95
21.0016	338.65	24.9681	372.55	24.1561	426.75	28.5	301.45	26.874	320.75
21.0326	338.65	25.0001	372.55	24.1881	426.75	28.531	301.45	26.906	320.65
21.0636	338.75	25.0311	372.65	24.2191	426.75	28.563	301.55	26.937	320.45
21.0946	338.75	25.0621	372.65	24.2501	426.85	28.594	301.45	26.968	320.35
21.1266	338.85	25.0931	372.65	24.2811	426.85	28.625	301.45	26.999	320.35
21.1576	338.95	25.1251	372.65	24.3131	426.95	28.656	301.45	27.031	320.05
21.1886	338.95	25.1561	372.65	24.3441	426.85	28.688	301.45	27.062	319.85
21.2196	338.95	25.1871	372.65	24.3751	426.95	28.719	301.45	27.093	319.75
21.2516	338.95	25.2181	372.65	24.4061	427.05	28.75	301.35	27.124	319.55
21.2826	339.05	25.2501	372.75	24.4381	427.05	28.781	301.45	27.156	319.55
21.3136	339.15	25.2811	372.75	24.4691	427.05	28.813	301.35	27.187	319.35
21.3446	339.15	25.3121	321.95	24.5001	427.05	28.844	301.35	27.218	319.15
21.3766	339.15	25.3431	311.45	24.5311	427.15	28.875	301.35	27.249	319.05
21.4076	339.15	25.3751	310.35	24.5631	427.15	28.906	301.25	27.281	318.95
21.4386	339.25	25.4061	309.95	24.5941	427.15	28.938	301.35	27.312	318.85
21.4696	339.35	25.4371	309.55	24.6251	427.15	28.969	301.25	27.343	318.65
21.5016	339.35	25.4681	309.35	24.6561	427.15	29	301.25	27.374	318.55
21.5326	339.35	25.5001	309.15	24.6881	427.25	29.031	301.25	27.406	318.65
21.5636	339.35	25.5311	308.85	24.7191	427.25	29.063	301.25	27.437	318.45
21.5946	339.45	25.5621	308.65	24.7501	427.25	29.094	301.35	27.468	318.25
21.6266	339.45	25.5931	308.55	24.7811	427.35	29.125	301.15	27.499	318.15
21.6576	339.45	25.6251	308.35	24.8131	427.35	29.156	301.15	27.531	317.95
21.6886	339.55	25.6561	308.25	24.8441	427.35	29.188	301.15	27.562	317.95
21.7196	339.55	25.6871	308.05	24.8751	427.35	29.219	301.25	27.593	317.85
21.7516	339.55	25.7181	307.85	24.9061	427.35	29.25	301.15	27.624	317.75
21.7826	339.65	25.7501	307.95	24.9381	427.45	29.281	301.05	27.656	317.45
21.8136	339.65	25.7811	307.75	24.9691	427.45	29.313	301.05	27.687	317.45
21.8446	339.75	25.8121	307.65	25.0001	427.55	29.344	301.25	27.718	317.45
21.8766	339.75	25.8431	307.55	25.0311	427.55	29.375	301.05	27.749	317.35
21.9076	339.75	25.8751	307.45	25.0631	427.45	29.406	301.15	27.781	317.25
21.9386	339.85	25.9061	307.35	25.0941	427.55	29.438	301.15	27.812	317.05
21.9697	339.85	25.9371	307.25	25.1251	427.65	29.469	301.05	27.843	317.05
22.0017	339.85	25.9681	307.15	25.1561	427.65	29.5	301.15	27.874	316.85
22.0327	339.95	26.0001	307.15	25.1881	427.65	29.531	301.05	27.906	316.75
22.0637	339.95	26.0311	307.05	25.2191	427.65	29.563	301.15	27.937	316.65
22.0947	339.95	26.0621	306.95	25.2501	427.65	29.594	301.05	27.968	316.65
22.1267	339.95	26.0931	306.95	25.2811	427.65	29.625	301.05	27.999	316.45
22.1577	340.05	26.1251	306.95	25.3131	424.65	29.656	301.15	28.031	316.45
22.1887	340.05	26.1561	306.75	25.3441	330.05	29.688	301.05	28.062	316.25
22.2197	340.05	26.1871	306.65	25.3751	317.35	29.719	301.05	28.093	316.25
22.2517	340.15	26.2181	306.65	25.4061	315.25	29.75	300.95	28.124	316.15
22.2827	340.05	26.2501	306.55	25.4381	314.55	29.781	300.95	28.156	316.05
22.3137	340.15	26.2811	306.55	25.4691	313.75	29.813	301.05	28.187	315.95
22.3447	340.15	26.3121	306.45	25.5001	313.55	29.844	300.95	28.218	315.85
22.3767	340.15	26.3431	306.45	25.5311	312.95	29.875	300.95	28.249	315.85
22.4077	340.25	26.3751	306.35	25.5631	312.65	29.906	300.95	28.281	315.75
22.4387	340.25	26.4061	306.25	25.5941	312.45	29.938	300.95	28.312	315.65
22.4697	340.25	26.4371	306.25	25.6251	312.25	29.969	300.85	28.343	315.55
22.5017	340.15	26.4681	306.05	25.6561	311.95	30	300.85	28.374	315.45
22.5327	340.35	26.5001	306.05	25.6881	311.75	30.031	300.85	28.406	315.35
22.5637	340.35	26.5311	306.05	25.7191	311.45	30.063	300.85	28.437	315.35
22.5947	340.35	26.5621	306.05	25.7501	311.35	30.094	300.85	28.468	315.15
22.6267	340.35	26.5931	305.85	25.7811	311.25	30.125	300.85	28.499	315.25
22.6577	340.35	26.6251	305.95	25.8131	311.05	30.156	300.95	28.531	315.15
22.6887	340.35	26.6561	305.85	25.8441	310.85	30.188	300.85	28.562	314.95
22.7197	340.35	26.6871	305.75	25.8751	310.85	30.219	300.85	28.593	314.95
22.7517	340.45	26.7181	305.75	25.9061	310.55	30.25	300.85	28.624	314.95
22.7827	340.45	26.7501	305.75	25.9381	310.55	30.281	300.85	28.656	314.75
22.8137	340.55	26.7811	305.65	25.9691	310.35	30.313	300.85	28.687	314.85
22.8447	340.45	26.8121	305.65	26.0001	310.25	30.344	308.65	28.718	314.65
22.8767	340.45	26.8431	305.65	26.0311	310.05	30.375	329.95	28.749	314.65
22.9077	340.55	26.8751	305.65	26.0631	310.05	30.406	332.75	28.781	314.55
22.9387	340.55	26.9061	305.45	26.0941	309.85	30.438	333.35	28.812	314.55
22.9697	340.65	26.9371	305.55	26.1251	309.85	30.469	333.55	28.843	314.35
23.0017	340.65	26.9681	305.45	26.1561	309.85	30.5	333.55	28.874	314.35
23.0327	340.65	27.0001	305.45	26.1881	309.65	30.531	333.45	28.906	314.25
23.0637	340.65	27.0311	305.35	26.2191	309.55	30.563	333.65	28.937	314.15
23.0947	340.65	27.0621	305.35	26.2501	309.45	30.594	333.85	28.968	314.15
23.1267	340.75	27.0931	305.35	26.2811	309.45	30.625	334.05	28.999	314.05
23.1577	340.75	27.1251	305.25	26.3131	309.35	30.656	334.15	29.031	314.05
23.1887	340.75	27.1561	305.25	26.3441	309.15	30.688	334.45	29.062	313.85
23.2197	340.85	27.1871	305.25	26.3751	309.05	30.719	334.45	29.093	313.85
23.2517	340.85	27.2181	305.15	26.4061	309.05	30.75	334.45	29.124	313.85
23.2827	340.95	27.2501	305.15	26.4381	308.95	30.781	334.55	29.156	313.85
23.3138	340.95	27.2811	305.15	26.4691	308.95	30.813	334.55	29.187	313.75
23.3448	340.95	27.3121	305.15	26.5001	308.85	30.844	334.65	29.218	313.75
23.3768	340.95	27.3431	305.05	26.5311	308.75	30.875	334.65	29.249	313.75
23.4078	341.05	27.3751	305.05	26.5631	308.75	30.906	334.85	29.281	313.65
23.4388	341.05	27.4061	304.95	26.5941	308.65	30.938	334.85	29.312	313.55
23.4698	341.05	27.4371	305.05	26.6251	308.55	30.969	334.85	29.343	313.35
23.5018	341.05	27.4681	304.95	26.6561	308.45	31	334.85	29.374	313.35
23.5328	341.05	27.5001	305.05	26.6881	308.35	31.031	334.85	29.406	313.25
23.5638	341.15	27.5311	305.05	26.7191	308.35	31.063	335.05	29.437	313.35
23.5948	341.15	27.5621	304.85	26.7501	308.25	31.094	335.15	29.468	313.25
23.6268	341.15	27.5931	304.95	26.7811	308.25	31.125	335.25	29.499	313.05
23.6578	341.25	27.6251	304.85	26.8131	308.25	31.156	335.35	29.531	313.15
23.6888	341.25	27.6561	304.85	26.8441	308.15	31.188	335.35	29.562	312.95
23.7198	341.35	27.6871	304.85	26.8751	308.05	31.219	335.35	29.593	312.85
23.7518	341.25	27.7181	304.75	26.9061	307.95	31.25	335.35	29.624	312.75
23.7828	341.35	27.7501	304.75	26.9381	307.95	31.281	335.45	29.656	312.85
23.8138	341.35	27.7811	304.75	26.9691	307.85	31.313	335.45	29.687	312.75
23.8448	341.35	27.8121	304.75	27.0001	307.75	31.344	335.45	29.718	312.65
23.8768	341.35	27.8431	304.75	27.0311	307.75	31.375	335.45	29.749	312.65
23.9078	341.35	27.8751	304.75	27.0631	307.65	31.406	335.45	29.781	312.55
23.9388	341.35	27.9061	304.65	27.0941	307.55	31.438	335.55	29.812	312.65
23.9698	341.35	27.9371	304.65	27.1251	307.55	31.469	335.45	29.843	312.45
24.0018	341.45	27.9681	304.65	27.1561	307.45	31.5	335.65	29.874	312.45
24.0328	341.45	28.0001	304.65	27.1881	307.45	31.531	335.55	29.906	312.35
24.0638	341.45	28.0311	304.55	27.2191	307.45	31.563	335.65	29.937	312.25
24.0948	341.55	28.0621	304.55	27.2501	307.45	31.594	335.65	29.968	312.25
24.1268	341.55	28.0931	304.55	27.2811	307.35	31.625	335.65	29.999	312.25
24.1578	341.55	28.1251	304.55	27.3131	307.45	31.656	335.65	30.031	312.15
24.1888	341.45	28.1561	304.55	27.3441	307.25	31.688	335.65	30.062	312.25
24.2198	341.55	28.1871	304.55	27.3751	307.25	31.719	335.75	30.093	312.25
24.2518	341.55	28.2181	304.45	27.4061	307.05	31.75	335.85	30.124	312.05
24.2828	341.55	28.2501	304.35	27.4381	307.15	31.781	335.95	30.156	312.05
24.3138	341.55	28.2811	304.45	27.4691	307.15	31.813	335.95	30.187	312.05
24.3448	341.55	28.3121	304.45	27.5001	306.85	31.844	336.05	30.218	311.95
24.3768	341.55	28.3431	304.45	27.5311	307.05	31.875	335.95	30.249	311.85
24.4078	341.65	28.3751	304.35	27.5631	306.85	31.906	336.15	30.281	311.85
24.4388	341.55	28.4061	304.35	27.5941	306.85	31.938	336.15	30.312	311.75
24.4698	341.65	28.4371	304.35	27.6251	306.85	31.969	336.15	30.343	311.75
24.5018	341.65	28.4681	304.35	27.6561	306.75	32	336.25	30.374	467.35
24.5328	341.65	28.5001	304.25	27.6881	306.75	32.031	336.25	30.406	488.25
24.5638	341.75	28.5311	304.25	27.7191	306.75	32.063	336.15	30.437	491.45
24.5948	341.75	28.5621	304.25	27.7501	306.65	32.094	336.25	30.468	492.65
24.6268	341.75	28.5931	304.25	27.7811	306.65	32.125	336.25	30.499	493.35
24.6579	341.75	28.6251	304.25	27.8131	306.65	32.156	336.15	30.531	494.15
24.6889	341.75	28.6561	304.15	27.8441	306.55	32.188	336.15	30.562	494.65
24.7199	341.85	28.6871	304.15	27.8751	306.45	32.219	336.25	30.593	495.15
24.7519	341.75	28.7181	304.15	27.9061	306.55	32.25	336.25	30.624	495.65
24.7829	341.85	28.7501	304.25	27.9381	306.35	32.281	336.35	30.656	495.95
24.8139	341.95	28.7811	304.15	27.9691	306.35	32.313	336.25	30.687	496.25
24.8449	341.85	28.8121	304.15	28.0001	306.35	32.344	336.25	30.718	496.55
24.8769	341.85	28.8431	304.15	28.0311	306.35	32.375	336.25	30.749	496.95
24.9079	341.85	28.8751	304.05	28.0631	306.25	32.406	336.35	30.781	497.25
24.9389	341.85	28.9061	304.05	28.0941	306.35	32.438	336.35	30.812	497.45
24.9699	341.95	28.9371	303.95	28.1251	306.15	32.469	336.35	30.843	497.75
25.0019	342.05	28.9681	303.95	28.1561	306.15	32.5	336.45	30.874	498.05
25.0329	341.95	29.0001	304.05	28.1881	306.15	32.531	336.45	30.906	498.25
25.0639	341.95	29.0311	303.95	28.2191	306.05	32.563	336.45	30.937	498.55
25.0949	341.95	29.0621	303.95	28.2501	305.95	32.594	336.45	30.968	498.75
25.1269	341.95	29.0931	303.95	28.2811	306.05	32.625	336.55	30.999	498.95
25.1579	341.95	29.1251	303.95	28.3131	305.95	32.656	336.55	31.031	499.15
25.1889	342.05	29.1561	303.95	28.3441	305.95	32.688	336.55	31.062	499.35
25.2199	342.05	29.1871	303.95	28.3751	305.95	32.719	336.55	31.093	499.55
25.2519	342.05	29.2181	303.85	28.4061	305.95	32.75	336.55	31.124	499.75
25.2829	342.05	29.2501	303.85	28.4381	305.85	32.781	336.65	31.156	499.95
25.3139	342.05	29.2811	303.85	28.4691	305.85	32.813	336.65	31.187	500.15
25.3449	342.15	29.3121	303.85	28.5001	305.85	32.844	336.65	31.218	500.35
25.3769	342.15	29.3431	303.85	28.5311	305.75	32.875	336.65	31.249	500.45
25.4079	321.05	29.3751	303.85	28.5631	305.65	32.906	336.75	31.281	500.65
25.4389	310.95	29.4061	303.75	28.5941	305.65	32.938	336.75	31.312	500.85
25.4699	309.65	29.4371	303.75	28.6251	305.75	32.969	336.75	31.343	500.95
25.5019	309.25	29.4681	303.75	28.6561	305.75	33	336.75	31.374	501.15
25.5329	309.05	29.5001	303.75	28.6881	305.65	33.031	336.85	31.406	501.25
25.5639	308.85	29.5311	303.65	28.7191	305.55	33.063	336.85	31.437	501.35
25.5949	308.65	29.5621	303.75	28.7501	305.55	33.094	336.85	31.468	501.55
25.6269	308.55	29.5931	303.75	28.7811	305.55	33.125	336.85	31.499	501.65
25.6579	308.45	29.6251	303.65	28.8131	305.55	33.156	336.95	31.531	501.85
25.6889	308.25	29.6561	303.65	28.8441	305.45	33.188	336.95	31.562	502.05
25.7199	308.15	29.6871	303.65	28.8751	305.45	33.219	337.05	31.593	502.15
25.7519	308.05	29.7181	303.65	28.9061	305.35	33.25	337.05	31.624	502.25
25.7829	307.95	29.7501	303.65	28.9381	305.45	33.281	337.05	31.656	502.45
25.8139	307.85	29.7811	303.55	28.9691	305.25	33.313	337.05	31.687	502.55
25.8449	307.65	29.8121	303.55	29.0001	305.35	33.344	337.05	31.718	502.75
25.8769	307.65	29.8431	303.55	29.0311	305.35	33.375	337.15	31.749	502.85
25.9079	307.55	29.8751	303.65	29.0631	305.25	33.406	337.15	31.781	503.05
25.9389	307.55	29.9061	303.55	29.0941	305.25	33.438	337.15	31.812	503.05
25.97	307.45	29.9371	303.45	29.1251	305.25	33.469	337.15	31.843	503.15
26.002	307.35	29.9681	303.45	29.1561	305.15	33.5	337.15	31.874	503.35
26.033	307.25	30.0001	303.45	29.1881	305.15	33.531	337.15	31.906	503.45
26.064	307.35	30.0311	303.55	29.2191	305.05	33.563	337.15	31.937	503.55
26.095	307.25	30.0621	303.45	29.2501	305.05	33.594	337.05	31.968	503.65
26.127	307.15	30.0931	303.35	29.2811	305.15	33.625	337.05	31.999	503.85
26.158	307.05	30.1251	303.45	29.3131	305.15	33.656	337.05	32.031	503.85
26.189	307.05	30.1561	303.45	29.3441	305.05	33.688	336.95	32.062	503.85
26.22	307.05	30.1871	303.45	29.3751	304.95	33.719	337.05	32.093	504.05
26.252	306.85	30.2181	303.35	29.4061	305.05	33.75	337.05	32.124	504.25
26.283	306.85	30.2501	303.35	29.4381	304.95	33.781	337.05	32.156	504.35
26.314	306.75	30.2811	303.35	29.4691	305.05	33.813	337.15	32.187	504.45
26.345	306.75	30.3121	346.95	29.5001	304.95	33.844	337.15	32.218	504.55
26.377	306.75	30.3431	363.95	29.5311	304.95	33.875	337.05	32.249	504.65
26.408	306.75	30.3751	365.95	29.5631	304.95	33.906	337.05	32.281	504.75
26.439	306.65	30.4061	366.55	29.5941	304.95	33.938	337.25	32.312	504.85
26.47	306.55	30.4371	366.95	29.6251	304.85	33.969	337.15	32.343	505.05
26.502	306.45	30.4681	367.15	29.6561	304.85	34	337.25	32.374	505.15
26.533	306.45	30.5001	367.45	29.6881	304.75	34.031	337.25	32.406	505.15
26.564	306.45	30.5311	367.65	29.7191	304.85	34.063	337.25	32.437	505.35
26.595	306.35	30.5621	367.85	29.7501	304.75	34.094	337.35	32.468	505.35
26.627	306.35	30.5931	368.05	29.7811	304.85	34.125	337.35	32.499	505.45
26.658	306.25	30.6251	368.15	29.8131	304.75	34.156	337.35	32.531	505.55
26.689	306.25	30.6561	368.25	29.8441	304.75	34.188	337.45	32.562	505.65
26.72	306.15	30.6871	368.35	29.8751	304.75	34.219	337.45	32.593	505.75
26.752	306.15	30.7181	368.55	29.9061	304.65	34.25	337.35	32.624	505.85
26.783	306.25	30.7501	368.55	29.9381	304.65	34.281	337.35	32.656	505.85
26.814	306.15	30.7811	368.65	29.9691	304.65	34.313	337.35	32.687	505.95
26.845	306.05	30.8121	368.75	30.0001	304.55	34.344	337.25	32.718	506.05
26.877	306.05	30.8431	368.85	30.0311	304.65	34.375	337.25	32.749	506.15
26.908	305.95	30.8751	368.95	30.0631	304.55	34.406	337.25	32.781	506.25
26.939	305.95	30.9061	368.95	30.0941	304.65	34.438	337.15	32.812	506.25
26.97	305.95	30.9371	369.15	30.1251	304.55	34.469	337.35	32.843	506.35
27.002	305.95	30.9681	369.25	30.1561	304.45	34.5	337.15	32.874	506.45
27.033	305.85	31.0001	369.25	30.1881	304.45	34.531	337.15	32.906	506.45
27.064	305.95	31.0311	369.35	30.2191	304.45	34.563	337.15	32.937	506.55
27.095	305.85	31.0621	369.45	30.2501	304.45	34.594	337.25	32.968	506.65
27.127	305.75	31.0931	369.45	30.2811	304.45	34.625	337.25	32.999	506.65
27.158	305.75	31.1251	369.55	30.3131	304	34.656	337.25	33.031	506.85
27.189	305.65	31.1561	369.65	30.3441	400.35	34.688	337.25	33.062	506.85
27.22	305.65	31.1871	369.75	30.3751	416.15	34.719	337.25	33.093	506.85
27.252	305.65	31.2181	369.75	30.4061	418.9	34.75	337.25	33.124	507.05
27.283	305.55	31.2501	369.85	30.4381	419.9	34.781	337.35	33.156	507.05
27.3141	305.55	31.2811	369.85	30.4691	420.4	34.813	337.35	33.187	507.05
27.3451	305.55	31.3121	369.95	30.5001	420.8	34.844	337.55	33.218	507.15
27.3771	305.55	31.3431	370.05	30.5311	421.1	34.875	337.55	33.249	507.25
27.4081	305.55	31.3751	370.05	30.5631	421.35	34.906	337.55	33.281	507.25
27.4391	305.45	31.4061	370.15	30.5941	421.6	34.938	337.65	33.312	507.35
27.4701	305.45	31.4371	370.15	30.6251	421.85	34.969	337.65	33.343	507.45
27.5021	305.35	31.4681	370.25	30.6561	421.95	35	337.65	33.374	507.55
27.5331	305.35	31.5001	370.25	30.6881	422.15	35.031	337.65	33.406	507.65
27.5641	305.35	31.5311	370.35	30.7191	422.25	35.063	337.65	33.437	507.65
27.5951	305.25	31.5621	370.45	30.7501	422.5	35.094	337.65	33.468	507.75
27.6271	305.35	31.5931	370.45	30.7811	422.55	35.125	337.65	33.499	507.85
27.6581	305.25	31.6251	370.55	30.8131	422.75	35.156	337.65	33.531	507.85
27.6891	305.25	31.6561	370.55	30.8441	422.8	35.188	337.65	33.562	507.95
27.7201	305.25	31.6871	370.55	30.8751	422.95	35.219	337.65	33.593	507.95
27.7521	305.15	31.7181	370.65	30.9061	423	35.25	337.65	33.624	508.05
27.7831	305.15	31.7501	370.65	30.9381	423.1	35.281	337.65	33.656	508.15
27.8141	305.15	31.7811	370.65	30.9691	423.2	35.313	337.6	33.687	508.15
27.8451	305.15	31.8121	370.75	31.0001	423.3	35.344	314.1	33.718	508.25
27.8771	305.15	31.8431	370.75	31.0311	423.35	35.375	306.1	33.749	508.35
27.9081	305.05	31.8751	370.85	31.0631	423.45	35.406	305.25	33.781	508.45
27.9391	305.05	31.9061	370.85	31.0941	423.5	35.438	305	33.812	508.45
27.9701	305.05	31.9371	370.85	31.1251	423.6	35.469	304.65	33.843	508.45
28.0021	305.05	31.9681	370.95	31.1561	423.6	35.5	304.55	33.874	508.55
28.0331	304.95	32.0001	370.95	31.1881	423.7	35.531	304.3	33.906	508.65
28.0641	304.95	32.0311	371.05	31.2191	423.7	35.563	304.25	33.937	508.75
28.0951	305.05	32.0621	371.05	31.2501	423.75	35.594	304.1	33.968	508.75
28.1271	304.95	32.0931	371.05	31.2811	423.85	35.625	304	33.999	508.85
28.1581	304.95	32.1251	371.15	31.3131	423.9	35.656	303.9	34.031	508.85
28.1891	304.85	33.3121	372.25	31.3441	424	35.688	303.85	34.062	508.95
28.2201	304.95	33.3431	372.25	31.3751	424.05	35.719	303.7	34.093	509.05
28.2521	304.85	33.3751	372.25	31.4061	424.05	35.75	303.65	34.124	509.05
28.2831	304.85	33.4061	372.25	31.4381	424.1	35.781	303.55	34.156	509.05
28.3141	304.85	33.4371	372.25	31.4691	424.15	35.813	303.45	34.187	509.05
28.3451	304.75	33.4681	372.35	31.5001	424.2	35.844	303.45	34.218	509.25
28.3771	304.85	33.5001	372.35	31.5311	424.3	35.875	303.4	34.249	509.25
28.4081	304.75	33.5311	372.35	31.5631	424.3	35.906	303.35	34.281	509.35
28.4391	304.75	33.5621	372.35	31.5941	424.35	35.938	303.25	34.312	509.35
28.4701	304.75	33.5931	372.45	31.6251	424.45	35.969	303.2	34.343	509.45
28.5021	304.75	33.6251	372.45	31.6561	424.45	36	303.15	34.374	509.45
28.5331	304.65	33.6561	372.45	31.6881	424.5	36.031	303.1	34.406	509.55
28.5641	304.65	33.6871	372.45	31.7191	424.5	36.063	303.05	34.437	509.55
28.5951	304.65	33.7181	372.55	31.7501	424.55	36.094	302.95	34.468	509.55
28.6272	304.65	33.7501	372.55	31.7811	424.7	36.125	302.95	34.499	509.55
28.6582	304.65	33.7811	372.55	31.8131	424.65	36.156	302.95	34.531	509.55
28.6892	304.65	33.8121	372.55	31.8441	424.65	36.188	302.85	34.562	509.55
28.7202	304.65	33.8431	372.65	31.8751	424.75	36.219	302.85	34.593	509.55
28.7522	304.55	33.8751	372.55	31.9061	424.75	36.25	302.8	34.624	509.55
28.7832	304.55	33.9061	372.65	31.9381	424.75	36.281	302.8	34.656	509.55
28.8142	304.55	33.9371	372.65	31.9691	424.75	36.313	302.75	34.687	509.55
28.8452	304.45	33.9681	372.65	32.0001	424.9	36.344	302.7	34.718	509.55
28.8772	304.55	34.0001	372.65	32.0311	424.85	36.375	302.75	34.749	509.55
28.9082	304.45	34.0311	372.75	32.0631	424.95	36.406	302.65	34.781	509.55
28.9392	304.45	34.0621	372.75	32.0941	424.95	36.438	302.75	34.812	509.55
28.9702	304.45	34.0931	372.75	32.1251	425	36.469	302.65	34.843	509.55
29.0022	304.45	34.1251	372.75	32.1561	425	36.5	302.55	34.874	509.55
29.0332	304.45	34.1561	372.85	32.1881	425.05	36.531	302.55	34.906	509.55
29.0642	304.35	34.1871	372.85	32.2191	425.15	36.563	302.6	34.937	509.55
29.0952	304.35	34.2181	372.85	32.2501	425.2	36.594	302.55	34.968	509.55
29.1272	304.45	34.2501	372.85	32.2811	425.2	36.625	302.5	34.999	509.55
29.1582	304.35	34.2811	372.95	32.3131	425.25	36.656	302.55	35.031	509.55
29.1892	304.35	34.3121	372.95	32.3441	425.3	36.688	302.45	35.062	509.55
29.2202	304.45	34.3431	372.95	32.3751	425.3	36.719	302.45	35.093	509.55
29.2522	304.35	34.3751	372.95	32.4061	425.4	36.75	302.45	35.124	509.55
29.2832	304.35	34.4061	372.95	32.4381	425.45	36.781	302.45	35.156	509.55
29.3142	304.35	34.4371	373.05	32.4691	425.45	36.813	302.4	35.187	509.55
29.3452	304.25	34.4681	373.05	32.5001	425.55	36.844	302.4	35.218	509.55
29.3772	304.25	34.5001	373.05	32.5311	425.65	36.875	302.35	35.249	509.55
29.4082	304.25	34.5311	373.05	32.5631	425.7	36.906	302.35	35.281	509.55
29.4392	304.25	34.5621	373.05	32.5941	425.85	36.938	302.35	35.312	509.55
29.4702	304.25	34.5931	373.05	32.6251	425.85	36.969	302.35	35.343	509.55
29.5022	304.15	34.6251	373.05	32.6561	425.95	37	302.25	35.374	509.55
29.5332	304.25	34.6561	373.05	32.6881	425.95	37.031	302.25	35.406	509.55
29.5642	304.25	34.6871	373.05	32.7191	426	37.063	302.25	35.437	509.55
29.5952	304.15	34.7181	373.15	32.7501	426	37.094	302.25	35.468	509.55
29.6272	304.15	34.7501	373.15	32.7811	426	37.125	302.25	35.499	509.55
29.6582	304.15	34.7811	373.15	32.8131	426.1	37.156	302.2	35.531	509.55
29.6892	304.15	34.8121	373.15	32.8441	426.15	37.188	302.25	35.562	509.55
29.7202	304.15	34.8431	373.25	32.8751	426.15	37.219	302.2	35.593	334.95
29.7522	304.15	34.8751	373.25	32.9061	426.1	37.25	302.2	35.624	334.25
29.7832	304.05	34.9061	373.25	32.9381	426.15	37.281	302.2	35.656	333.55
29.8142	304.05	34.9371	373.25	32.9691	426.25	37.313	302.15	35.687	333.15
29.8452	304.05	34.9681	373.25	33.0001	426.25	37.344	302.15	35.718	332.55
29.8772	304.05	35.0001	373.25	33.0311	426.25	37.375	302.2	35.749	332.05
29.9082	304.05	35.0311	373.25	33.0631	426.3	37.406	302.15	35.781	331.65
29.9392	304.05	35.0621	373.35	33.0941	426.3	37.438	302.15	35.812	331.35
29.9703	303.95	35.0931	373.35	33.1251	426.3	37.469	302.2	35.843	330.85
30.0023	304.05	35.1251	373.25	33.1561	426.3	37.5	302.2	35.874	330.55
30.0333	304.05	35.1561	373.35	33.1881	426.35	37.531	302.15	35.906	330.25
30.0643	304.05	35.1871	373.35	33.2191	426.35	37.563	302.1	35.937	329.95
30.0953	304.05	35.2181	373.35	33.2501	426.4	37.594	302.15	35.968	329.65
30.1273	303.95	35.2501	373.35	33.2811	426.4	37.625	302.1	35.999	329.25
30.1583	303.95	35.2811	373.35	33.3131	426.4	37.656	302.1	36.031	328.95
30.1893	303.95	35.3121	322.45	33.3441	426.45	37.688	302.15	36.062	328.85
30.2203	303.95	35.3431	312.25	33.3751	426.45	37.719	302.15	36.093	328.55
30.2523	304.05	35.3751	311.15	33.4061	426.55	37.75	302.1	36.124	328.05
30.2833	303.95	35.4061	310.85	33.4381	426.6	37.781	302.1	36.156	327.95
30.3143	305.95	35.4371	310.55	33.4691	426.65	37.813	302.1	36.187	327.65
30.3453	332.65	35.4681	310.15	33.5001	426.65	37.844	302.1	36.218	327.55
30.3773	336.25	35.5001	309.95	33.5311	426.7	37.875	302.05	36.249	327.05
30.4083	336.95	35.5311	309.75	33.5631	426.7	37.906	302.1	36.281	327.05
30.4393	337.25	35.5621	309.55	33.5941	426.75	37.938	302.1	36.312	326.85
30.4703	337.45	35.5931	309.45	33.6251	426.75	37.969	302.1	36.343	326.45
30.5023	337.75	35.6251	309.25	33.6561	426.85	38	302.05	36.374	326.35
31.6894	340.15	35.6561	309.15	33.6881	426.85	38.031	302.1	36.406	326.15
31.7204	340.35	35.6871	308.95	33.7191	426.9	38.063	302.05	36.437	325.95
31.7524	340.35	35.7181	308.85	33.7501	426.95	38.094	302.05	36.468	325.85
31.7834	340.35	35.7501	308.75	33.7811	426.9	38.125	301.8	36.499	325.45
31.8144	340.35	35.7811	308.55	33.8131	426.95	38.156	301.7	36.531	325.25
31.8454	340.45	35.8121	308.55	33.8441	426.95	38.188	301.7	36.562	325.05
31.8774	340.45	35.8431	308.35	33.8751	427.05	38.219	301.7	36.593	324.85
31.9084	340.45	35.8751	308.35	33.9061	427.05	38.25	301.65	36.624	324.65
31.9394	340.45	35.9061	308.15	33.9381	427.05	38.281	301.7	36.656	324.55
31.9704	340.55	35.9371	308.15	33.9691	427	38.313	301.7	36.687	324.25
32.0024	340.55	35.9681	308.05	34.0001	427.1	38.344	301.7	36.718	324.35
32.0334	340.55	36.0001	307.95	34.0311	427.05	38.375	301.65	36.749	323.95
32.0644	340.55	36.0311	307.85	34.0631	427.1	38.406	301.65	36.781	323.95
32.0954	340.55	36.0621	307.75	34.0941	427.1	38.438	301.65	36.812	323.65
32.1274	340.65	36.0931	307.75	34.1251	427.15	38.469	301.6	36.843	323.65
32.1584	340.65	36.1251	307.65	34.1561	427.15	38.5	301.6	36.874	323.45
32.1894	340.65	36.1561	307.65	34.1881	427.15	38.531	301.55	36.906	323.35
32.2204	340.75	36.1871	307.55	34.2191	427.15	38.563	301.65	36.937	323.05
32.2524	340.75	36.2181	307.55	34.2501	427.25	38.594	301.55	36.968	322.75
32.2834	340.85	36.2501	307.35	34.2811	427.2	38.625	301.55	36.999	322.75
32.3144	340.85	36.2811	307.35	34.3131	427.3	38.656	301.55	37.031	322.55
32.3454	340.85	36.3121	307.25	34.3441	427.2	38.688	301.55	37.062	322.45
32.3774	340.85	36.3431	307.25	34.3751	427.3	38.719	301.55	37.093	322.35
32.4084	340.85	36.3751	307.25	34.4061	427.3	38.75	301.5	37.124	322.25
32.4394	340.95	36.4061	307.05	34.4381	427.3	38.781	301.55	37.156	321.95
32.4704	340.95	36.4371	307.05	34.4691	427.35	38.813	301.45	37.187	321.85
32.5024	340.95	36.4681	306.95	34.5001	427.4	38.844	301.5	37.218	321.75
32.5334	340.95	36.5001	306.95	34.5311	427.5	38.875	301.5	37.249	321.65
32.5644	341.05	36.5311	306.85	34.5631	427.5	38.906	301.4	37.281	321.45
32.5954	341.05	36.5621	306.85	34.5941	427.5	38.938	301.45	37.312	321.45
32.6275	341.05	36.5931	306.75	34.6251	427.55	38.969	301.4	37.343	321.25
32.6585	341.15	36.6251	306.65	34.6561	427.55	39	301.4	37.374	321.15
32.6895	341.15	36.6561	306.65	34.6881	427.7	39.031	301.4	37.406	321.05
32.7205	341.15	36.6871	306.65	34.7191	427.7	39.063	301.35	37.437	320.95
32.7525	341.25	36.7181	306.55	34.7501	427.75	39.094	301.45	37.468	320.75
32.7835	341.25	36.7501	306.55	34.7811	427.8	39.125	301.35	37.499	320.55
32.8145	341.25	36.7811	306.55	34.8131	427.85	39.156	301.3	37.531	320.55
32.8455	341.35	36.8121	306.45	34.8441	427.85	39.188	301.3	37.562	320.45
32.8775	341.35	36.8431	306.45	34.8751	427.85	39.219	301.35	37.593	320.25
32.9085	341.35	36.8751	306.35	34.9061	427.85	39.25	301.3	37.624	320.25
32.9395	341.35	36.9061	306.35	34.9381	427.95	39.281	301.25	37.656	320.05
32.9705	341.45	36.9371	306.25	34.9691	428	39.313	301.25	37.687	319.95
33.0025	341.35	36.9681	306.35	35.0001	428.05	39.344	301.35	37.718	319.95
33.0335	341.35	37.0001	306.25	35.0311	428.1	39.375	301.25	37.749	319.75
33.0645	341.45	37.0311	306.15	35.0631	428.05	39.406	301.3	37.781	319.75
33.0955	341.45	37.0621	306.15	35.0941	428.15	39.438	301.25	37.812	319.65
33.1275	341.45	37.0931	306.15	35.1251	428.25	39.469	301.2	37.843	319.45
33.1585	341.45	37.1251	306.15	35.1561	428.25	39.5	301.25	37.874	319.35
33.1895	341.45	37.1561	306.15	35.1881	428.3	39.531	301.2	37.906	319.35
33.2205	341.55	37.1871	306.05	35.2191	428.3	39.563	301.3	37.937	319.15
33.2525	341.55	37.2181	306.05	35.2501	428.3	39.594	301.2	37.968	319.05
33.2835	341.55	37.2501	306.05	35.2811	428.35	39.625	301.2	37.999	318.95
33.3145	341.65	37.2811	306.05	35.3131	425.45	39.656	301.25	38.031	318.85
33.3455	341.65	37.3121	305.95	35.3441	330.75	39.688	301.15	38.062	318.65
33.3775	341.55	37.3431	305.95	35.3751	318.15	39.719	301.15	38.093	318.85
33.4085	341.55	37.3751	305.95	35.4061	316.05	39.75	301.1	38.124	318.65
33.4395	341.65	37.4061	305.95	35.4381	315.2	39.781	301.15	38.156	318.45
33.4705	341.65	37.4371	305.95	35.4691	314.6	39.813	301.15	38.187	318.45
33.5025	341.65	37.4681	305.95	35.5001	314.3	39.844	301.1	38.218	318.35
33.5335	341.75	37.5001	305.95	35.5311	313.75	39.875	301.15	38.249	318.15
33.5645	341.75	37.5311	305.75	35.5631	313.4	39.906	301.1	38.281	318.15
33.5955	341.85	37.5621	305.85	35.5941	313.25	39.938	301.1	38.312	318.05
33.6275	341.75	37.5931	305.75	35.6251	313	39.969	301.05	38.343	318.05
33.6585	341.85	37.6251	305.65	35.6561	312.7	40	301.05	38.374	317.85
33.6895	341.85	37.6561	305.65	35.6881	312.5	40.031	301	38.406	317.85
33.7205	341.85	37.6871	305.65	35.7191	312.3	40.063	301	38.437	317.85
33.7525	341.85	37.7181	305.65	35.7501	312.1	40.094	301	38.468	317.75
33.7835	341.85	37.7501	305.65	35.7811	312	40.125	301	38.499	317.55
33.8145	341.75	37.7811	305.65	35.8131	311.8	40.156	301.05	38.531	317.45
33.8455	341.85	37.8121	305.65	35.8441	311.6	40.188	301	38.562	317.45
33.8775	341.95	37.8431	305.55	35.8751	311.55	40.219	301	38.593	317.45
33.9085	341.95	37.8751	305.55	35.9061	311.4	40.25	300.95	38.624	317.35
33.9395	341.85	37.9061	305.55	35.9381	311.3	40.281	300.95	38.656	317.25
33.9706	341.95	37.9371	305.45	35.9691	311.15	40.313	301	38.687	317.05
34.0026	341.95	37.9681	305.45	36.0001	311.1	40.344	307.85	38.718	317.05
34.0336	342.05	38.0001	305.45	36.0311	310.85	40.375	329.75	38.749	317.05
34.0646	342.05	38.0311	305.35	36.0631	310.8	40.406	332.85	38.781	316.95
34.0956	342.05	38.0621	305.35	36.0941	310.65	40.438	333.45	38.812	316.85
34.1276	342.05	38.0931	305.35	36.1251	310.6	40.469	333.75	38.843	316.75
34.1586	342.15	38.1251	305.35	36.1561	310.6	40.5	333.95	38.874	316.85
34.1896	342.15	38.1561	305.35	36.1881	310.4	40.531	334.15	38.906	316.55
34.2206	342.25	38.1871	305.25	36.2191	310.3	40.563	334.35	38.937	316.65
34.2526	342.15	38.2181	305.35	36.2501	310.25	40.594	334.25	38.968	316.55
34.2836	342.25	38.2501	305.25	36.2811	310.25	40.625	334.35	38.999	316.55
34.3146	342.25	38.2811	305.15	36.3131	310.1	40.656	334.35	39.031	316.45
34.3456	342.25	38.3121	305.15	36.3441	309.9	40.688	334.55	39.062	316.45
34.3776	342.35	38.3431	305.15	36.3751	309.8	40.719	334.65	39.093	316.25
34.4086	342.35	38.3751	305.15	36.4061	309.8	40.75	334.75	39.124	316.25
34.4396	342.35	38.4061	305.15	36.4381	309.75	40.781	334.85	39.156	316.25
34.4706	342.35	38.4371	305.15	36.4691	309.75	40.813	334.95	39.187	316.05
34.5026	342.35	38.4681	305.05	36.5001	309.55	40.844	334.85	39.218	315.95
34.5336	342.35	38.5001	305.05	36.5311	309.5	40.875	334.85	39.249	315.95
34.5646	342.35	38.5311	305.05	36.5631	309.5	40.906	334.95	39.281	315.85
34.5956	342.35	38.5621	305.05	36.5941	309.45	40.938	335.15	39.312	315.75
34.6276	342.35	38.5931	304.95	36.6251	309.3	40.969	335.15	39.343	315.85
34.6586	342.35	38.6251	304.95	36.6561	309.25	41	335.25	39.374	315.75
34.6896	342.45	38.6561	304.95	36.6881	309.1	41.031	335.25	39.406	315.75
34.7206	342.45	38.6871	304.95	36.7191	309.1	41.063	335.25	39.437	315.45
34.7526	342.45	38.7181	304.95	36.7501	309	41.094	335.35	39.468	315.45
34.7836	342.45	38.7501	304.85	36.7811	309	41.125	335.25	39.499	315.45
34.8146	342.45	38.7811	304.85	36.8131	308.9	41.156	335.25	39.531	315.35
34.8456	342.45	38.8121	304.85	36.8441	308.9	41.188	335.25	39.562	315.25
34.8776	342.45	38.8431	304.75	36.8751	308.8	41.219	335.35	39.593	315.25
34.9086	342.55	38.8751	304.85	36.9061	308.75	41.25	335.45	39.624	315.15
34.9396	342.55	38.9061	304.75	36.9381	308.7	41.281	335.55	39.656	315.15
34.9706	342.55	38.9371	304.85	36.9691	308.65	41.313	335.65	39.687	315.05
35.0026	342.55	38.9681	304.75	37.0001	308.55	41.344	335.75	39.718	315.05
35.0336	342.65	39.0001	304.75	37.0311	308.5	41.375	335.75	39.749	314.95
35.0646	342.55	39.0311	304.75	37.0631	308.4	41.406	335.75	39.781	314.95
35.0956	342.55	39.0621	304.75	37.0941	308.3	41.438	335.75	39.812	314.85
35.1276	342.65	39.0931	304.75	37.1251	308.3	41.469	335.75	39.843	314.75
35.1586	342.65	39.1251	304.65	37.1561	308.25	41.5	335.75	39.874	314.75
35.1896	342.65	39.1561	304.65	37.1881	308.2	41.531	335.85	39.906	314.75
35.2206	342.65	39.1871	304.65	37.2191	308.2	41.563	335.85	39.937	314.65
35.2526	342.65	39.2181	304.65	37.2501	308.2	41.594	335.85	39.968	314.65
35.2837	342.65	39.2501	304.65	37.2811	308.05	41.625	335.75	39.999	314.55
35.3147	342.75	39.2811	304.65	37.3131	308.1	41.656	335.65	40.031	314.55
35.3457	342.75	39.3121	304.65	37.3441	308	41.688	335.75	40.062	314.45
35.3777	342.65	39.3431	304.55	37.3751	307.9	41.719	335.75	40.093	314.45
35.4087	342.75	39.3751	304.55	37.4061	307.85	41.75	335.85	40.124	314.35
35.4397	342.85	39.4061	304.55	37.4381	307.85	41.781	335.85	40.156	314.45
35.4707	342.85	39.4371	304.45	37.4691	307.8	41.813	335.85	40.187	314.35
35.5027	321.55	39.4681	304.55	37.5001	307.65	41.844	335.95	40.218	314.25
35.5337	311.35	39.5001	304.55	37.5311	307.75	41.875	335.85	40.249	314.15
35.5647	310.35	39.5311	304.45	37.5631	307.65	41.906	335.85	40.281	314.15
35.5957	310.05	39.5621	304.45	37.5941	307.6	41.938	335.95	40.312	314.15
35.6277	309.75	39.5931	304.45	37.6251	307.55	41.969	335.95	40.343	314.05
35.6587	309.55	39.6251	304.45	37.6561	307.5	42	336.05	40.374	469.65
35.6897	309.35	39.6561	304.45	37.6881	307.4	42.031	336.05	40.406	489.75
35.7207	309.15	39.6871	304.45	37.7191	307.5	42.063	335.95	40.437	492.65
35.7527	309.05	39.7181	304.35	37.7501	307.45	42.094	335.95	40.468	493.85
35.7837	308.95	39.7501	304.35	37.7811	307.35	42.125	336.05	40.499	494.65
35.8147	308.75	39.7811	304.35	37.8131	307.3	42.156	336.05	40.531	495.35
35.8457	308.65	39.8121	304.35	37.8441	307.25	42.188	336.15	40.562	495.95
35.8777	308.55	39.8431	304.25	37.8751	307.2	42.219	336.15	40.593	496.35
35.9087	308.45	39.8751	304.25	37.9061	307.25	42.25	336.25	40.624	496.75
35.9397	308.35	39.9061	304.25	37.9381	307.15	42.281	336.25	40.656	497.25
35.9707	308.25	39.9371	304.25	37.9691	307.15	42.313	336.25	40.687	497.65
36.0027	308.15	39.9681	304.25	38.0001	307.15	42.344	336.25	40.718	497.95
36.0337	308.15	40.0001	304.25	38.0311	307.15	42.375	336.35	40.749	498.25
36.0647	308.05	40.0311	304.25	38.0631	307.1	42.406	336.35	40.781	498.55
36.0957	307.95	40.0621	304.25	38.0941	307.15	42.438	336.35	40.812	498.85
36.1277	307.85	40.0931	304.15	38.1251	307.05	42.469	336.45	40.843	499.15
36.1587	307.75	40.1251	304.15	38.1561	307.05	42.5	336.45	40.874	499.45
36.1897	307.75	40.1561	304.15	38.1881	307.05	42.531	336.45	40.906	499.65
36.2207	307.65	40.1871	304.15	38.2191	307	42.563	336.55	40.937	499.85
36.2527	307.75	40.2181	304.15	38.2501	306.95	42.594	336.45	40.968	500.15
36.2837	307.55	40.2501	304.15	38.2811	307	42.625	336.45	40.999	500.35
36.3147	307.55	40.2811	304.15	38.3131	306.95	42.656	336.25	41.031	500.55
36.3457	307.45	40.3121	347.75	38.3441	306.95	42.688	336.25	41.062	500.75
36.3777	307.45	40.3431	364.45	38.3751	306.95	42.719	336.15	41.093	500.85
36.4087	307.35	40.3751	366.45	38.4061	306.95	42.75	336.15	41.124	501.15
36.4397	307.35	40.4061	367.05	38.4381	306.9	42.781	336.15	41.156	501.35
36.4707	307.25	40.4371	367.45	38.4691	306.9	42.813	336.25	41.187	501.35
36.5027	307.25	40.4681	367.65	38.5001	306.9	42.844	336.25	41.218	501.65
36.5337	307.15	40.5001	367.95	38.5311	306.85	42.875	336.25	41.249	501.85
36.5647	307.05	40.5311	368.15	38.5631	306.8	42.906	336.25	41.281	501.95
36.5957	307.15	40.5621	368.25	38.5941	306.8	42.938	336.25	41.312	502.15
36.6278	306.95	40.5931	368.35	38.6251	306.85	42.969	336.45	41.343	502.25
36.6588	306.95	40.6251	368.55	38.6561	306.85	43	336.45	41.374	502.45
36.6898	306.95	40.6561	368.65	38.6881	306.8	43.031	336.55	41.406	502.55
36.7208	306.85	40.6871	368.85	38.7191	306.75	43.063	336.45	41.437	502.75
36.7528	306.85	40.7181	368.85	38.7501	306.75	43.094	336.55	41.468	502.85
36.7838	306.85	40.7501	368.95	38.7811	306.75	43.125	336.85	41.499	503.05
36.8148	306.85	40.7811	369.15	38.8131	306.75	43.156	336.95	41.531	503.15
36.8458	306.75	40.8121	369.15	38.8441	306.7	43.188	336.75	41.562	503.35
36.8778	306.65	40.8431	369.25	38.8751	306.7	43.219	336.75	41.593	503.45
36.9088	306.65	40.8751	369.35	38.9061	306.65	43.25	336.55	41.624	503.55
36.9398	306.65	40.9061	369.55	38.9381	306.7	43.281	336.55	41.656	503.65
36.9708	306.55	40.9371	369.55	38.9691	306.6	43.313	336.55	41.687	503.85
37.0028	306.65	40.9681	369.55	39.0001	306.65	43.344	336.45	41.718	503.95
37.0338	306.55	41.0001	369.65	39.0311	306.05	43.375	336.45	41.749	504.05
37.0648	306.45	41.0311	369.75	39.0631	305.9	43.406	336.45	41.781	504.15
37.0958	306.45	41.0621	369.85	39.0941	306	43.438	336.35	41.812	504.35
37.1278	306.35	41.0931	369.85	39.1251	305.9	43.469	336.35	41.843	504.35
37.1588	306.35	41.1251	370.05	39.1561	305.9	43.5	336.45	41.874	504.55
37.1898	306.35	41.1561	370.05	39.1881	305.85	43.531	336.45	41.906	504.65
37.2208	306.35	41.1871	370.05	39.2191	305.8	43.563	336.55	41.937	504.75
37.2528	306.25	41.2181	370.05	39.2501	305.8	43.594	336.55	41.968	504.85
37.2838	306.25	41.2501	370.15	39.2811	305.75	43.625	336.65	41.999	505.05
37.3148	306.15	41.2811	370.25	39.3131	305.85	43.656	336.55	42.031	505.05
37.3458	306.15	41.3121	370.35	39.3441	305.75	43.688	336.45	42.062	505.25
37.3778	306.05	41.3431	370.35	39.3751	305.65	43.719	336.45	42.093	505.35
37.4088	306.05	41.3751	370.45	39.4061	305.7	43.75	336.55	42.124	505.45
37.4398	306.05	41.4061	370.45	39.4381	305.65	43.781	336.55	42.156	505.55
37.4708	306.05	41.4371	370.55	39.4691	305.7	43.813	336.55	42.187	505.65
37.5028	306.05	41.4681	370.55	39.5001	305.65	43.844	336.65	42.218	505.75
37.5338	306.05	41.5001	370.65	39.5311	305.55	43.875	336.75	42.249	505.85
37.5648	305.95	41.5311	370.65	39.5631	305.6	43.906	336.95	42.281	505.95
37.5958	305.95	41.5621	370.75	39.5941	305.6	43.938	337.05	42.312	506.05
37.6278	305.85	41.5931	370.75	39.6251	305.5	43.969	336.85	42.343	506.15
37.6588	305.85	41.6251	370.85	39.6561	305.5	44	336.95	42.374	506.15
37.6898	305.95	41.6561	370.85	39.6881	305.45	44.031	337.05	42.406	506.35
37.7208	305.85	41.6871	370.95	39.7191	305.5	44.063	337.05	42.437	506.45
37.7528	305.85	41.7181	370.95	39.7501	305.45	44.094	337.05	42.468	506.55
37.7838	305.85	41.7501	371.05	39.7811	305.4	44.125	336.95	42.499	506.65
37.8148	305.75	41.7811	371.05	39.8131	305.35	44.156	337.05	42.531	506.75
37.8458	305.75	41.8121	371.15	39.8441	305.4	44.188	336.85	42.562	506.85
37.8778	305.75	41.8431	371.15	39.8751	305.4	44.219	336.85	42.593	506.85
37.9088	305.65	41.8751	371.15	39.9061	305.35	44.25	336.75	42.624	506.95
37.9398	305.65	41.9061	371.25	39.9381	305.3	44.281	336.75	42.656	506.85
37.9709	305.65	41.9371	371.25	39.9691	305.3	44.313	336.75	42.687	507.15
38.0029	305.65	41.9681	371.25	40.0001	305.25	44.344	336.95	42.718	507.15
38.0339	305.75	42.0001	371.35	40.0311	305.3	44.375	336.95	42.749	507.25
38.0649	305.55	42.0311	371.35	40.0631	305.2	44.406	337.15	42.781	507.35
38.0959	305.65	42.0621	371.45	40.0941	305.3	44.438	337.15	42.812	507.45
38.1279	305.55	42.0931	371.45	40.1251	305.2	44.469	337.15	42.843	507.55
38.1589	305.55	42.1251	371.45	40.1561	305.15	44.5	337.25	42.874	507.65
38.1899	305.55	42.1561	371.55	40.1881	305.15	44.531	337.15	42.906	507.75
38.2209	305.55	42.1871	371.55	40.2191	305.15	44.563	337.35	42.937	507.75
38.2529	305.45	42.2181	371.55	40.2501	305.05	44.594	337.35	42.968	507.85
38.2839	305.45	42.2501	371.65	40.2811	305.1	44.625	337.45	42.999	507.95
38.3149	305.35	42.2811	371.65	40.3131	305.05	44.656	337.55	43.031	507.95
38.3459	305.45	42.3121	371.65	40.3441	401.25	44.688	337.55	43.062	508.05
38.3779	305.35	42.3431	371.75	40.3751	417.05	44.719	337.55	43.093	508.05
38.4089	305.35	42.3751	371.75	40.4061	419.75	44.75	337.55	43.124	508.15
38.4399	305.35	42.4061	371.85	40.4381	420.75	44.781	337.55	43.156	508.35
38.4709	305.45	42.4371	371.85	40.4691	421.15	44.813	337.65	43.187	508.35
38.5029	305.25	42.4681	371.95	40.5001	421.55	44.844	337.65	43.218	508.45
38.5339	305.25	42.5001	371.85	40.5311	421.85	44.875	337.65	43.249	508.45
38.5649	305.35	42.5311	371.95	40.5631	422.05	44.906	337.55	43.281	508.55
38.5959	305.25	42.5621	371.95	40.5941	422.35	44.938	337.45	43.312	508.65
38.6279	305.15	42.5931	372.05	40.6251	422.55	44.969	337.35	43.343	508.65
38.6589	305.25	42.6251	372.05	40.6561	422.65	45	337.35	43.374	508.75
38.6899	305.15	42.6561	372.15	40.6881	422.85	45.031	337.45	43.406	508.85
38.7209	305.25	42.6871	372.15	40.7191	422.95	45.063	337.65	43.437	508.95
38.7529	305.05	42.7181	372.15	40.7501	423.25	45.094	337.65	43.468	508.95
38.7839	305.15	42.7501	372.15	40.7811	423.25	45.125	337.65	43.499	508.95
38.8149	305.15	42.7811	372.15	40.8131	423.45	45.156	337.75	43.531	509.05
38.8459	305.15	42.8121	372.25	40.8441	423.45	45.188	337.65	43.562	509.15
38.8779	305.05	42.8431	372.25	40.8751	423.65	45.219	337.75	43.593	509.15
38.9089	305.05	42.8751	372.25	40.9061	423.65	45.25	337.75	43.624	509.25
38.9399	305.05	42.9061	372.25	40.9381	423.75	45.281	337.75	43.656	509.35
38.9709	304.95	42.9371	372.25	40.9691	423.85	45.313	337.75	43.687	509.35
39.0029	305.05	42.9681	372.35	41.0001	423.95	45.344	313.95	43.718	509.55
39.0339	304.95	43.0001	372.35	41.0311	423.95	45.375	306.25	43.749	509.55
39.0649	304.95	43.0311	372.45	41.0631	424.05	45.406	305.45	43.781	509.65
39.0959	305.05	43.0621	372.35	41.0941	424.15	45.438	305.25	43.812	509.65
39.1279	304.95	43.0931	372.45	41.1251	424.25	45.469	304.95	43.843	509.75
39.1589	304.95	43.1251	372.55	41.1561	424.15	45.5	304.75	43.874	509.75
39.1899	304.95	43.1561	372.55	41.1881	424.25	45.531	304.55	43.906	509.75
39.2209	304.95	43.1871	372.55	41.2191	424.25	45.563	304.45	43.937	509.95
39.2529	304.85	43.2181	372.55	41.2501	424.35	45.594	304.35	43.968	509.95
39.284	304.85	43.2501	372.65	41.2811	424.45	45.625	304.25	43.999	510.05
39.315	304.95	43.2811	372.65	41.3131	424.45	45.656	304.15	44.031	510.05
39.346	304.85	43.3121	372.65	41.3441	424.55	45.688	304.15	44.062	510.15
39.378	304.75	43.3431	372.65	41.3751	424.65	45.719	303.95	44.093	510.15
39.409	304.75	43.3751	372.65	41.4061	424.65	45.75	303.85	44.124	510.25
39.44	304.75	43.4061	372.75	41.4381	424.65	45.781	303.75	44.156	510.25
39.471	304.75	43.4371	372.75	41.4691	424.65	45.813	303.65	44.187	510.35
39.503	304.75	43.4681	372.75	41.5001	424.75	45.844	303.65	44.218	510.45
39.534	304.75	43.5001	372.85	41.5311	424.85	45.875	303.65	44.249	510.45
39.565	304.75	43.5311	372.85	41.5631	424.85	45.906	303.55	44.281	510.45
39.596	304.65	43.5621	372.85	41.5941	424.95	45.938	303.45	44.312	510.55
39.628	304.75	43.5931	372.85	41.6251	425.05	45.969	303.45	44.343	510.65
39.659	304.75	43.6251	372.95	41.6561	424.95	46	303.35	44.374	510.65
39.69	304.65	43.6561	372.95	41.6881	425.05	46.031	303.35	44.406	510.65
39.721	304.65	43.6871	372.95	41.7191	424.95	46.063	303.25	44.437	510.75
39.753	304.65	43.7181	372.95	41.7501	425.05	46.094	303.15	44.468	510.85
39.784	304.65	43.7501	372.95	41.7811	425.15	46.125	303.15	44.499	510.85
39.815	304.65	43.7811	373.05	41.8131	425.05	46.156	303.25	44.531	510.95
39.846	304.65	43.8121	373.05	41.8441	425.05	46.188	303.05	44.562	510.85
39.878	304.55	43.8431	372.95	41.8751	425.15	46.219	303.05	44.593	510.95
39.909	304.65	43.8751	373.05	41.9061	425.15	46.25	303.05	44.624	511.05
39.94	304.55	43.9061	373.05	41.9381	425.15	46.281	303.05	44.656	511.15
39.971	304.55	43.9371	373.15	41.9691	425.15	46.313	302.95	44.687	511.15
40.003	304.55	43.9681	373.15	42.0001	425.25	46.344	302.85	44.718	511.15
40.034	304.55	44.0001	373.15	42.0311	425.25	46.375	302.95	44.749	511.15
40.065	304.55	44.0311	373.15	42.0631	425.35	46.406	302.85	44.781	511.25
40.096	304.55	44.0621	373.25	42.0941	425.35	46.438	302.95	44.812	511.35
40.128	304.55	44.0931	373.15	42.1251	425.35	46.469	302.85	44.843	511.35
40.159	304.55	44.1251	373.25	42.1561	425.35	46.5	302.75	44.874	511.45
40.19	304.45	44.1561	373.25	42.1881	425.45	46.531	302.75	44.906	511.45
40.221	304.55	44.1871	373.25	42.2191	425.55	46.563	302.85	44.937	511.45
40.253	304.45	44.2181	373.25	42.2501	425.55	46.594	302.75	44.968	511.55
40.284	304.45	44.2501	373.25	42.2811	425.55	46.625	302.75	44.999	511.55
40.315	331.45	44.2811	373.25	42.3131	425.65	46.656	302.75	45.031	511.65
40.346	336.45	44.3121	373.25	42.3441	425.65	46.688	302.65	45.062	511.65
40.378	337.25	44.3431	373.25	42.3751	425.75	46.719	302.65	45.093	511.65
40.409	337.75	44.3751	373.25	42.4061	425.75	46.75	302.65	45.124	511.75
40.44	337.95	44.4061	373.25	42.4381	425.85	46.781	302.65	45.156	511.75
40.471	338.15	44.4371	373.25	42.4691	425.85	46.813	302.65	45.187	511.85
40.503	338.35	44.4681	373.25	42.5001	426.05	46.844	302.65	45.218	511.85
40.534	338.45	44.5001	373.25	42.5311	426.15	46.875	302.55	45.249	511.95
40.565	338.65	44.5311	373.25	42.5631	426.25	46.906	302.55	45.281	511.95
40.596	338.75	44.5621	373.25	42.5941	426.45	46.938	302.55	45.312	512.05
40.6281	338.85	44.5931	373.25	42.6251	426.45	46.969	302.55	45.343	495.75
40.6591	338.95	44.6251	373.25	42.6561	426.55	47	302.45	45.374	358.45
40.6901	339.05	44.6561	373.25	42.6881	426.55	48.125	301.95	45.406	344.65
40.7211	339.15	44.6871	373.25	42.7191	426.65	48.156	301.85	45.437	342.15
40.7531	339.25	44.7181	373.25	42.7501	426.65	48.188	301.85	45.468	340.55
40.7841	339.25	44.7501	373.25	42.7811	426.65	48.219	301.85	45.499	339.35
40.8151	339.35	44.7811	373.25	42.8131	426.75	48.25	301.85	45.531	338.55
40.8461	339.35	44.8121	373.25	42.8441	426.75	48.281	301.85	45.562	337.65
40.8781	339.45	44.8431	373.25	42.8751	426.75	48.313	301.85	45.593	336.75
40.9091	339.55	44.8751	373.25	42.9061	426.65	48.344	301.85	45.624	336.05
40.9401	339.65	44.9061	373.25	42.9381	426.65	48.375	301.75	45.656	335.45
40.9711	339.75	44.9371	373.25	42.9691	426.75	48.406	301.75	45.687	334.95
41.0031	339.75	44.9681	373.25	43.0001	426.75	48.438	301.75	45.718	334.45
41.0341	339.85	45.0001	373.25	43.0311	426.75	48.469	301.65	45.749	333.85
41.0651	339.85	45.0311	373.25	43.0631	426.75	48.5	301.75	45.781	333.35
41.0961	339.85	45.0621	373.25	43.0941	426.75	48.531	301.65	45.812	332.95
41.1281	339.95	45.0931	373.25	43.1251	426.75	48.563	301.75	45.843	332.65
41.1591	340.05	45.1251	373.25	43.1561	426.75	48.594	301.65	45.874	332.25
41.1901	340.05	45.1561	373.25	43.1881	426.75	48.625	301.65	45.906	332.05
41.2211	340.05	45.1871	373.25	43.2191	426.75	48.656	301.65	45.937	331.75
41.2531	340.05	45.2181	373.25	43.2501	426.85	48.688	301.65	45.968	331.35
41.2841	340.15	45.2501	373.25	43.2811	426.85	48.719	301.65	45.999	330.85
41.3151	340.25	45.2811	373.75	43.3131	426.85	48.75	301.65	46.031	330.75
41.3461	340.25	45.3121	323.35	43.3441	426.95	48.781	301.65	46.062	330.45
41.3781	340.15	45.3431	312.65	43.3751	426.95	48.813	301.55	46.093	330.05
41.4091	340.35	45.3751	311.75	43.4061	427.05	48.844	301.65	46.124	329.85
41.4401	340.25	45.4061	311.25	43.4381	427.15	48.875	301.65	46.156	329.65
41.4711	340.35	45.4371	310.85	43.4691	427.15	48.906	301.55	46.187	329.35
41.5031	340.35	45.4681	310.65	43.5001	427.25	48.938	301.55	46.218	329.15
41.5341	340.45	45.5001	310.45	43.5311	427.25	48.969	301.55	46.249	328.95
41.5651	340.55	45.5311	310.15	43.5631	427.25	49	301.55	46.281	328.65
41.5961	340.55	45.5621	310.05	43.5941	427.25	49.031	301.55	46.312	328.45
41.6281	340.55	45.5931	309.85	43.6251	427.35	49.063	301.45	46.343	328.25
41.6591	340.65	45.6251	309.55	43.6561	427.45	49.094	301.55	46.374	327.95
41.6901	340.65	45.6561	309.55	43.6881	427.45	49.125	301.55	46.406	327.85
41.7211	340.65	45.6871	309.45	43.7191	427.45	49.156	301.45	46.437	327.55
41.7531	340.75	45.7181	309.25	43.7501	427.45	49.188	301.45	46.468	327.35
41.7841	340.75	45.7501	309.05	43.7811	427.35	49.219	301.45	46.499	327.15
41.8151	340.75	45.7811	309.05	43.8131	427.45	49.25	301.45	46.531	327.15
41.8461	340.85	45.8121	308.95	43.8441	427.45	49.281	301.45	46.562	326.85
41.8781	340.85	45.8431	308.85	43.8751	427.45	49.313	301.45	46.593	326.65
41.9091	340.95	45.8751	308.75	43.9061	427.45	49.344	301.45	46.624	326.45
41.9402	340.95	45.9061	308.65	43.9381	427.45	49.375	301.45	46.656	326.35
41.9712	340.95	45.9371	308.55	43.9691	427.45	49.406	301.45	46.687	326.25
42.0032	340.95	45.9681	308.55	44.0001	427.55	49.438	301.35	46.718	325.95
42.0342	340.95	46.0001	308.35	44.0311	427.45	49.469	301.35	46.749	325.85
42.0652	340.95	46.0311	308.25	44.0631	427.45	49.5	301.35	46.781	325.55
42.0962	340.95	46.0621	308.15	44.0941	427.45	49.531	301.35	46.812	325.45
42.1282	340.95	46.0931	308.15	44.1251	427.55	49.563	301.45	46.843	325.35
42.1592	340.95	46.1251	308.05	44.1561	427.55	49.594	301.35	46.874	325.05
42.1902	340.85	46.1561	307.95	44.1881	427.55	49.625	301.35	46.906	324.85
42.2212	340.85	46.1871	307.95	44.2191	427.55	49.656	301.35	46.937	324.65
42.2532	340.75	46.2181	307.85	44.2501	427.65	49.688	301.25	46.968	324.55
42.2842	340.85	46.2501	307.75	44.2811	427.55	49.719	301.25	46.999	324.35
42.3152	340.95	46.2811	307.75	44.3131	427.65	49.75	301.25	47.031	324.25
42.3462	341.05	46.3121	307.55	44.3441	427.55	49.781	301.35	47.062	324.15
42.3782	341.15	46.3431	307.65	44.3751	427.65	49.813	301.25	47.093	323.85
42.4092	341.15	46.3751	307.55	44.4061	427.55	49.844	301.25	47.124	323.75
42.4402	341.15	46.4061	307.45	44.4381	427.55	49.875	301.35	47.156	323.65
42.4712	341.15	46.4371	307.45	44.4691	427.65	49.906	301.25	47.187	323.45
42.5032	341.25	46.4681	307.35	44.5001	427.75	49.938	301.25	47.218	323.55
42.5342	341.35	46.5001	307.35	44.5311	427.85	49.969	301.25	47.249	323.35
42.5652	341.45	46.5311	307.25	44.5631	427.85	50	301.25	47.281	323.25
42.5962	341.55	46.5621	307.15	44.5941	427.85	50.031	301.15	47.312	323.05
42.6282	341.65	46.5931	307.15	44.6251	427.95	50.063	301.15	47.343	322.85
42.6592	341.65	46.6251	307.15	44.6561	427.95	50.094	301.15	47.374	322.75
42.6902	341.75	46.6561	307.05	44.6881	428.15	50.125	301.15	47.406	322.75
42.7212	341.65	46.6871	307.05	44.7191	428.15	50.156	301.15	47.437	322.45
42.7532	341.65	46.7181	306.95	44.7501	428.25	50.188	301.15	47.468	322.45
42.7842	341.75	46.7501	306.95	44.7811	428.25	50.219	301.15	47.499	322.45
42.8152	341.85	46.7811	306.85	44.8131	428.35	50.25	301.05	47.531	322.05
42.8462	341.75	46.8121	306.95	44.8441	428.35	50.281	301.05	47.562	322.15
42.8782	341.85	46.8431	306.85	44.8751	428.35	50.313	301.15	47.593	322.05
42.9092	341.85	46.8751	306.85	44.9061	428.35	50.344	308.05	47.624	321.85
42.9402	341.85	46.9061	306.85	44.9381	428.45	50.375	329.85	47.656	321.75
42.9712	341.85	46.9371	306.85	44.9691	428.55	50.406	332.85	47.687	321.65
43.0032	341.85	46.9681	306.75	45.0001	428.55	50.438	333.35	47.718	321.55
43.0342	341.85	47.0001	306.65	45.0311	428.65	50.469	333.75	47.749	321.45
43.0652	341.95	47.0311	306.65	45.0631	428.65	50.5	333.85	47.781	321.45
43.0962	341.95	47.0621	306.65	45.0941	428.75	50.531	334.05	47.812	321.35
43.1282	341.95	47.0931	306.65	45.1251	428.85	50.563	334.25	47.843	321.15
43.1592	341.95	47.1251	306.55	45.1561	428.85	50.594	334.45	47.874	320.95
43.1902	342.05	47.1561	306.55	45.1881	428.95	50.625	334.45	47.906	320.95
43.2212	342.05	47.1871	306.55	45.2191	428.95	50.656	334.55	47.937	320.85
43.2532	342.05	47.2181	306.55	45.2501	428.95	50.688	334.65	47.968	320.75
43.2843	342.05	47.2501	306.45	45.2811	429.05	50.719	334.65	47.999	320.65
43.3153	342.15	47.2811	306.45	45.3131	426.25	50.75	334.75	48.031	320.55
43.3463	342.15	47.3121	306.35	45.3441	331.45	50.781	334.85	48.062	320.45
43.3783	342.15	47.3431	306.35	45.3751	318.95	50.813	334.85	48.093	320.35
43.4093	342.15	47.3751	306.35	45.4061	316.85	50.844	335.05	48.124	320.25
43.4403	342.15	47.4061	306.35	45.4381	315.85	50.875	335.15	48.156	320.15
43.4713	342.15	47.4371	306.25	45.4691	315.45	50.906	335.15	48.187	320.15
43.5033	342.15	47.4681	306.25	45.5001	315.05	50.938	335.15	48.218	320.05
43.5343	342.15	47.5001	306.25	45.5311	314.55	50.969	335.25	48.249	319.85
43.5653	342.15	47.5311	306.15	45.5631	314.15	51	335.35	48.281	319.85
43.5963	342.15	47.5621	306.15	45.5941	314.05	51.031	335.25	48.312	319.85
43.6283	342.15	47.5931	306.15	45.6251	313.75	51.063	335.45	48.343	319.75
43.6593	342.15	47.6251	306.05	45.6561	313.45	51.094	335.45	48.374	319.75
43.6903	342.15	47.6561	306.05	45.6881	313.25	51.125	335.55	48.406	319.55
43.7213	342.15	47.6871	306.05	45.7191	313.15	51.156	335.55	48.437	319.35
43.7533	342.15	47.7181	306.05	45.7501	312.85	51.188	335.65	48.468	319.35
43.7843	342.15	47.7501	306.05	45.7811	312.75	51.219	335.65	48.499	319.25
43.8153	342.15	47.7811	305.95	45.8131	312.55	51.25	335.65	48.531	319.15
43.8463	342.15	47.8121	305.95	45.8441	312.35	51.281	335.65	48.562	319.15
43.8783	342.15	47.8431	305.95	45.8751	312.25	51.313	335.65	48.593	319.15
43.9093	342.15	47.8751	305.95	45.9061	312.25	51.344	335.65	48.624	318.95
43.9403	342.15	47.9061	305.85	45.9381	312.05	51.375	335.65	48.656	318.95
43.9713	342.15	47.9371	305.85	45.9691	311.95	51.406	335.65	48.687	318.65
44.0033	342.15	47.9681	305.75	46.0001	311.95	51.438	335.65	48.718	318.65
44.0343	342.15	48.0001	305.75	46.0311	311.65	51.469	335.55	48.749	318.65
44.0653	342.15	48.0311	305.85	46.0631	311.55	51.5	335.75	48.781	318.45
44.0963	342.15	48.0621	305.85	46.0941	311.45	51.531	335.85	48.812	318.45
44.1283	342.15	48.0931	305.75	46.1251	311.35	51.563	335.85	48.843	318.35
44.1593	342.15	48.1251	305.75	46.1561	311.35	51.594	335.75	48.874	318.25
44.1903	342.15	48.1561	305.75	46.1881	311.15	51.625	335.85	48.906	318.25
44.2213	342.15	48.1871	305.75	46.2191	311.05	51.656	335.85	48.937	318.25
44.2533	342.15	48.2181	305.65	46.2501	311.05	51.688	335.95	48.968	318.25
44.2843	342.15	48.2501	305.75	46.2811	311.05	51.719	336.05	48.999	318.15
44.3153	342.15	48.2811	305.65	46.3131	310.85	51.75	336.05	49.031	318.05
44.3463	342.15	48.3121	305.55	46.3441	310.65	51.781	336.15	49.062	318.05
44.3783	342.15	48.3431	305.65	46.3751	310.55	51.813	336.05	49.093	317.85
44.4093	342.15	48.3751	305.65	46.4061	310.55	51.844	336.15	49.124	317.85
44.4403	342.15	48.4061	305.45	46.4381	310.55	51.875	336.15	49.156	317.75
44.4713	342.15	48.4371	305.45	46.4691	310.55	51.906	336.25	49.187	317.65
44.5033	342.15	48.4681	305.45	46.5001	310.25	51.938	336.25	49.218	317.65
44.5343	342.15	48.5001	305.45	46.5311	310.25	51.969	336.25	49.249	317.55
44.5653	342.15	48.5311	305.45	46.5631	310.25	52	336.25	49.281	317.45
44.5963	342.15	48.5621	305.35	46.5941	310.25	52.031	336.25	49.312	317.45
44.6284	342.15	48.5931	305.35	46.6251	310.05	52.063	336.25	49.343	317.45
44.6594	342.65	48.6251	305.45	46.6561	310.05	52.094	336.25	49.374	317.25
44.6904	342.75	48.6561	305.35	46.6881	309.85	52.125	336.35	49.406	317.25
44.7214	342.75	48.6871	305.35	46.7191	309.85	52.156	336.35	49.437	317.25
44.7534	342.85	48.7181	305.35	46.7501	309.75	52.188	336.25	49.468	317.05
44.7844	342.85	48.7501	305.35	46.7811	309.75	52.219	336.25	49.499	317.05
44.8154	342.85	48.7811	305.25	46.8131	309.55	52.25	336.25	49.531	316.95
44.8464	342.85	48.8121	305.25	46.8441	309.65	52.281	336.35	49.562	316.95
44.8784	342.85	48.8431	305.25	46.8751	309.55	52.313	336.35	49.593	316.95
44.9094	342.85	48.8751	305.25	46.9061	309.55	52.344	336.35	49.624	316.95
44.9404	342.85	48.9061	305.25	46.9381	309.45	52.375	336.45	49.656	316.75
44.9714	342.85	48.9371	305.15	46.9691	309.45	52.406	336.55	49.687	316.55
45.0034	342.95	48.9681	305.25	47.0001	309.35	52.438	336.65	49.718	316.65
45.0344	342.95	49.0001	305.15	47.0311	309.25	52.469	336.85	49.749	316.65
45.0654	342.95	49.0311	305.15	47.0631	309.15	52.5	336.75	49.781	316.65
45.0964	343.05	49.0621	305.05	47.0941	309.05	52.531	336.75	49.812	316.45
45.1284	342.95	49.0931	305.05	47.1251	309.05	52.563	336.85	49.843	316.55
45.1594	343.05	49.1251	305.05	47.1561	309.05	52.594	336.85	49.874	316.45
45.1904	343.05	49.1561	305.05	47.1881	308.95	52.625	336.85	49.906	316.25
45.2214	343.05	49.1871	305.05	47.2191	308.95	52.656	336.75	49.937	316.45
45.2534	343.15	49.2181	305.05	47.2501	308.95	52.688	336.75	49.968	316.25
45.2844	343.15	49.2501	305.05	47.2811	308.75	52.719	336.75	49.999	316.45
45.3154	343.15	49.2811	305.05	47.3131	308.75	52.75	336.85	50.031	316.25
45.3464	343.15	49.3121	305.05	47.3441	308.75	52.781	336.85	50.062	316.05
45.3784	343.25	49.3431	304.95	47.3751	308.55	52.813	336.95	50.093	316.05
45.4094	333.85	49.3751	304.85	47.4061	308.65	52.844	336.95	50.124	316.15
45.4404	312.95	49.4061	304.85	47.4381	308.55	52.875	336.85	50.156	316.05
45.4714	310.95	49.4371	304.95	47.4691	308.45	52.906	336.75	50.187	315.95
45.5034	310.55	49.4681	304.95	47.5001	308.45	52.938	336.85	50.218	315.85
45.5344	310.25	49.5001	304.85	47.5311	308.45	52.969	336.95	50.249	315.85
45.5654	309.95	49.5311	304.85	47.5631	308.45	53	337.05	50.281	315.75
45.5964	309.75	49.5621	304.85	47.5941	308.35	53.031	337.15	50.312	315.75
45.6284	309.65	49.5931	304.85	47.6251	308.25	53.063	337.05	50.343	315.65
45.6594	309.45	49.6251	304.85	47.6561	308.25	53.094	336.85	50.374	468.35
45.6904	309.25	49.6561	304.75	47.6881	308.05	53.125	336.75	50.406	490.55
45.7214	309.15	49.6871	304.75	47.7191	308.25	53.156	336.85	50.437	493.65
45.7534	309.15	49.7181	304.75	47.7501	308.25	53.188	336.85	50.468	494.85
45.7844	309.05	49.7501	304.75	47.7811	308.05	53.219	337.05	50.499	495.75
45.8154	308.85	49.7811	304.75	47.8131	307.95	53.25	337.05	50.531	496.25
45.8464	308.75	49.8121	304.75	47.8441	307.95	53.281	337.05	50.562	496.95
45.8784	308.75	49.8431	304.75	47.8751	307.95	53.313	337.05	50.593	497.45
45.9094	308.65	49.8751	304.65	47.9061	307.95	53.344	337.05	50.624	497.85
45.9405	308.65	49.9061	304.65	47.9381	307.95	53.375	337.15	50.656	498.35
45.9715	308.55	49.9371	304.75	47.9691	307.95	53.406	337.15	50.687	498.65
46.0035	308.45	49.9681	304.65	48.0001	307.95	53.438	337.15	50.718	498.95
46.0345	308.35	50.0001	304.65	48.0311	307.95	53.469	337.15	50.749	499.35
46.0655	308.35	50.0311	304.65	48.0631	307.95	53.5	337.05	50.781	499.65
46.0965	308.25	50.0621	304.55	48.0941	307.95	53.531	336.95	50.812	499.85
46.1285	308.15	50.0931	304.55	48.1251	307.95	53.563	337.05	50.843	500.15
46.1595	308.05	50.1251	304.55	48.1561	307.95	53.594	337.05	50.874	500.45
46.1905	308.05	50.1561	304.55	48.1881	307.95	53.625	336.95	50.906	500.65
46.2215	307.95	50.1871	304.55	48.2191	307.95	53.656	336.85	50.937	500.95
46.2535	307.95	50.2181	304.55	48.2501	307.95	53.688	336.75	50.968	501.15
46.2845	307.85	50.2501	304.55	48.2811	307.95	53.719	336.85	50.999	501.35
46.3155	307.85	50.2811	304.55	48.3131	307.95	53.75	336.85	51.031	501.55
46.3465	307.75	50.3121	348.15	48.3441	307.95	53.781	336.95	51.062	501.75
46.3785	307.65	50.3431	364.75	48.3751	307.95	53.813	337.05	51.093	501.95
46.4095	307.65	50.3751	366.55	48.4061	307.95	53.844	337.15	51.124	502.05
46.4405	307.65	50.4061	367.15	48.4381	307.95	53.875	337.25	51.156	502.35
46.4715	307.55	50.4371	367.45	48.4691	307.95	53.906	337.25	51.187	502.55
46.5035	307.55	50.4681	367.85	48.5001	307.95	53.938	337.15	51.218	502.55
46.5345	307.55	50.5001	368.05	48.5311	307.95	53.969	337.15	51.249	502.85
46.5655	307.45	50.5311	368.25	48.5631	307.95	54	337.25	51.281	502.95
46.5965	307.35	50.5621	368.45	48.5941	307.95	54.031	337.25	51.312	503.15
46.6285	307.45	50.5931	368.55	48.6251	307.95	54.063	337.25	51.343	503.25
46.6595	307.25	50.6251	368.65	48.6561	307.95	54.094	337.45	51.374	503.45
46.6905	307.35	50.6561	368.85	48.6881	307.95	54.125	337.35	51.406	503.55
46.7215	307.25	50.6871	368.95	48.7191	307.95	54.156	337.35	51.437	503.75
46.7535	307.15	50.7181	369.05	48.7501	307.95	54.188	337.25	51.468	503.85
46.7845	307.15	50.7501	369.15	48.7811	307.95	54.219	337.15	51.499	503.95
46.8155	307.15	50.7811	369.25	48.8131	307.95	54.25	337.05	51.531	504.15
46.8465	307.05	50.8121	369.35	48.8441	307.95	54.281	337.05	51.562	504.25
46.8785	307.05	50.8431	369.55	48.8751	307.95	54.313	337.05	51.593	504.45
46.9095	307.05	50.8751	369.55	48.9061	307.95	54.344	337.05	51.624	504.55
46.9405	306.95	50.9061	369.75	48.9381	307.95	54.375	336.95	51.656	504.65
46.9715	306.95	50.9371	369.85	48.9691	307.95	54.406	336.85	51.687	504.85
47.0035	306.85	50.9681	369.85	49.0001	307.95	54.438	336.95	51.718	504.95
47.0345	306.85	51.0001	369.95	49.0311	306.75	54.469	337.05	51.749	505.05
47.0655	306.85	51.0311	369.95	49.0631	306.55	54.5	337.15	51.781	505.15
47.0965	306.75	51.0621	370.05	49.0941	306.75	54.531	337.15	51.812	505.25
47.1285	306.75	51.0931	370.15	49.1251	306.55	54.563	337.25	51.843	505.35
47.1595	306.75	51.1251	370.25	49.1561	306.65	54.594	337.25	51.874	505.55
47.1905	306.65	51.1561	370.35	49.1881	306.55	54.625	337.15	51.906	505.65
47.2215	306.65	51.1871	370.35	49.2191	306.55	54.656	337.15	51.937	505.75
47.2535	306.55	51.2181	370.35	49.2501	306.55	54.688	337.05	51.968	505.85
47.2846	306.55	51.2501	370.45	49.2811	306.35	54.719	336.85	51.999	505.95
47.3156	306.55	51.2811	370.55	49.3131	306.55	54.75	336.85	52.031	506.05
47.3466	306.55	51.3121	370.55	49.3441	306.45	54.781	336.95	52.062	506.15
47.3786	306.55	51.3431	370.55	49.3751	306.35	54.813	337.25	52.093	506.35
47.4096	306.45	51.3751	370.65	49.4061	306.35	54.844	337.45	52.124	506.35
47.4406	306.45	51.4061	370.65	49.4381	306.35	54.875	337.65	52.156	506.55
47.4716	306.45	51.4371	370.85	49.4691	306.35	54.906	337.45	52.187	506.65
47.5036	306.35	51.4681	370.85	49.5001	306.35	54.938	337.15	52.218	506.75
47.5346	306.35	51.5001	370.95	49.5311	306.15	54.969	337.25	52.249	506.75
47.5656	306.35	51.5311	370.85	49.5631	306.25	55	337.35	52.281	506.85
47.5966	306.35	51.5621	370.95	49.5941	306.25	55.031	337.25	52.312	506.95
47.6286	306.35	51.5931	371.05	49.6251	306.15	55.063	337.25	52.343	507.05
47.6596	306.25	51.6251	371.05	49.6561	306.15	55.094	337.45	52.374	507.15
47.6906	306.25	51.6561	371.15	49.6881	306.15	55.125	337.45	52.406	507.25
47.7216	306.15	51.6871	371.15	49.7191	306.15	55.156	337.45	52.437	507.35
47.7536	306.25	51.7181	371.35	49.7501	306.15	55.188	337.45	52.468	507.35
47.7846	306.15	51.7501	371.25	49.7811	305.95	55.219	337.45	52.499	507.55
47.8156	306.15	51.7811	371.25	49.8131	305.95	55.25	337.35	52.531	507.65
47.8466	306.15	51.8121	371.35	49.8441	306.05	55.281	337.45	52.562	507.65
47.8786	306.15	51.8431	371.45	49.8751	306.05	55.313	337.55	52.593	507.75
47.9096	306.05	51.8751	371.35	49.9061	306.05	55.344	314.35	52.624	507.85
47.9406	306.05	51.9061	371.45	49.9381	305.95	55.375	306.35	52.656	507.95
47.9716	306.05	51.9371	371.55	49.9691	305.95	55.406	305.55	52.687	508.05
48.0036	306.05	51.9681	371.55	50.0001	305.95	55.438	305.15	52.718	508.05
48.0346	306.05	52.0001	371.65	50.0311	305.95	55.469	305.05	52.749	508.15
48.0656	306.05	52.0311	371.65	50.0631	305.85	55.5	304.85	52.781	508.25
48.0966	305.95	52.0621	371.75	50.0941	305.95	55.531	304.75	52.812	508.35
48.1286	305.95	52.0931	371.75	50.1251	305.85	55.563	304.65	52.843	508.35
48.1596	305.95	52.1251	371.85	50.1561	305.85	55.594	304.55	52.874	508.45
48.1906	305.95	52.1561	371.85	50.1881	305.85	55.625	304.45	52.906	508.55
48.2216	305.85	52.1871	371.85	50.2191	305.85	55.656	304.25	52.937	508.65
48.2536	305.85	52.2181	371.85	50.2501	305.65	55.688	304.25	52.968	508.65
48.2846	305.85	52.2501	371.85	50.2811	305.75	55.719	304.15	52.999	508.75
48.3156	305.75	52.2811	371.95	50.3131	305.75	55.75	304.05	53.031	508.85
48.3466	305.85	52.3121	371.95	50.3441	401.45	55.781	303.95	53.062	508.85
48.3786	305.85	52.3431	371.95	50.3751	417.45	55.813	303.85	53.093	508.95
48.4096	305.75	52.3751	372.05	50.4061	420.05	55.844	303.85	53.124	509.05
48.4406	305.65	52.4061	372.05	50.4381	421.05	55.875	303.75	53.156	509.15
48.4716	305.65	52.4371	371.95	50.4691	421.45	55.906	303.75	53.187	509.25
48.5036	305.65	52.4681	372.05	50.5001	421.75	55.938	303.65	53.218	509.25
48.5346	305.75	52.5001	372.15	50.5311	422.05	55.969	303.55	53.249	509.35
48.5656	305.65	52.5311	372.15	50.5631	422.35	56	303.55	53.281	509.35
48.5967	305.55	52.5621	372.25	50.5941	422.55	56.031	303.55	53.312	509.55
48.6287	305.55	52.5931	372.25	50.6251	422.65	56.063	303.45	53.343	509.65
48.6597	305.55	52.6251	372.25	50.6561	422.85	56.094	303.35	54.624	511.75
48.6907	305.65	52.6561	372.35	50.6881	422.95	56.125	303.35	54.656	511.75
48.7217	305.55	52.6871	372.25	50.7191	423.15	56.156	303.25	54.687	511.85
48.7537	305.65	52.7181	372.35	50.7501	423.25	56.188	303.25	54.718	511.95
48.7847	305.55	52.7501	372.45	50.7811	423.35	56.219	303.15	54.749	511.85
48.8157	305.55	52.7811	372.35	50.8131	423.35	56.25	303.15	54.781	511.95
48.8467	305.45	52.8121	372.35	50.8441	423.55	56.281	303.15	54.812	512.05
48.8787	305.45	52.8431	372.45	50.8751	423.65	56.313	303.15	54.843	512.05
48.9097	305.45	52.8751	372.35	50.9061	423.65	56.344	303.15	54.874	512.15
48.9407	305.45	52.9061	372.45	50.9381	423.75	56.375	303.15	54.906	512.15
48.9717	305.45	52.9371	372.55	50.9691	423.85	56.406	303.15	54.937	512.25
49.0037	305.45	52.9681	372.55	51.0001	423.85	56.438	303.05	54.968	512.25
49.0347	305.45	53.0001	372.55	51.0311	424.05	56.469	302.95	54.999	512.25
49.0657	305.35	53.0311	372.55	51.0631	424.15	56.5	302.95	55.031	512.35
49.0967	305.35	53.0621	372.65	51.0941	424.15	56.531	302.85	55.062	512.35
49.1287	305.35	53.0931	372.65	51.1251	424.15	56.563	302.85	55.093	512.35
49.1597	305.35	53.1251	372.75	51.1561	424.25	56.594	302.75	55.124	512.45
49.1907	305.35	53.1561	372.75	51.1881	424.25	56.625	302.75	55.156	512.45
49.2217	305.25	53.1871	372.75	51.2191	424.35	56.656	302.85	55.187	512.55
49.2537	305.25	53.2181	372.75	51.2501	424.45	56.688	302.75	55.218	512.55
49.2847	305.25	53.2501	372.75	51.2811	424.45	56.719	302.65	55.249	512.65
49.3157	305.25	53.2811	372.85	51.3131	424.45	56.75	302.75	55.281	512.65
49.3467	305.25	53.3121	372.85	51.3441	424.55	56.781	302.65	55.312	512.65
49.3787	305.25	53.3431	372.85	51.3751	424.65	56.813	302.65	55.343	495.05
49.4097	305.25	53.3751	372.85	51.4061	424.75	56.844	302.65	55.374	358.85
49.4407	305.15	53.4061	372.95	51.4381	424.75	56.875	302.65	55.406	345.65
49.4717	305.15	53.4371	372.85	51.4691	424.85	56.906	302.55	55.437	343.15
49.5037	305.15	53.4681	372.95	51.5001	424.85	56.938	302.55	55.468	341.55
49.5347	305.15	53.5001	372.95	51.5311	425.05	56.969	302.55	55.499	340.45
49.5657	305.15	53.5311	372.95	51.5631	425.05	57	302.55	55.531	339.35
49.5967	305.05	53.5621	373.05	51.5941	425.05	57.031	302.55	55.562	338.65
49.6287	305.05	53.5931	373.05	51.6251	425.15	57.063	302.45	55.593	337.75
49.6597	305.05	53.6251	373.05	51.6561	425.25	57.094	302.35	55.624	337.05
49.6907	305.05	53.6561	373.15	51.6881	425.25	57.125	302.45	55.656	336.55
49.7217	305.05	53.6871	373.05	51.7191	425.15	57.156	302.45	55.687	335.85
49.7537	304.95	53.7181	373.05	51.7501	425.35	57.188	302.35	55.718	335.45
49.7847	304.95	53.7501	373.05	51.7811	425.45	57.219	302.45	55.749	335.05
49.8157	305.05	53.7811	373.15	51.8131	425.55	57.25	302.35	55.781	334.65
49.8467	304.95	53.8121	373.15	51.8441	425.45	57.281	302.45	55.812	334.15
49.8787	304.95	53.8431	373.25	51.8751	425.55	57.313	302.25	55.843	333.75
49.9097	304.95	53.8751	373.25	51.9061	425.55	57.344	302.35	55.874	333.35
49.9408	304.95	53.9061	373.25	51.9381	425.65	57.375	302.35	55.906	333.15
49.9718	304.85	53.9371	373.25	51.9691	425.65	57.406	302.25	55.937	332.55
50.0038	304.95	53.9681	373.35	52.0001	425.75	57.438	302.25	55.968	332.35
50.0348	304.85	54.0001	373.25	52.0311	425.75	57.469	302.25	55.999	332.15
50.0658	304.85	54.0311	373.25	52.0631	425.75	57.5	302.25	56.031	331.85
50.0968	304.95	54.0621	373.35	52.0941	425.85	57.531	302.15	56.062	331.65
50.1288	304.85	54.0931	373.35	52.1251	425.95	57.563	302.15	56.093	331.15
50.1598	304.85	54.1251	373.35	52.1561	426.05	57.594	302.25	56.124	330.95
50.1908	304.85	54.1561	373.35	52.1881	426.05	57.625	302.15	56.156	330.65
50.2218	304.85	54.1871	373.35	52.2191	426.05	57.656	302.15	56.187	330.45
50.2538	304.75	54.2181	373.35	52.2501	426.15	57.688	302.15	56.218	330.15
50.2848	304.75	54.2501	373.35	52.2811	426.15	57.719	302.05	56.249	330.05
50.3158	331.45	54.2811	373.35	52.3131	426.25	57.75	302.05	56.281	329.85
50.3468	336.75	54.3121	373.45	52.3441	426.25	57.781	302.15	56.312	329.65
50.3788	337.65	54.3431	373.45	52.3751	426.25	57.813	302.05	56.343	329.15
50.4098	337.95	54.3751	373.45	52.4061	426.35	57.844	302.05	56.374	329.05
50.4408	338.25	54.4061	373.55	52.4381	426.35	57.875	302.05	56.406	328.75
50.4718	338.45	54.4371	373.55	52.4691	426.45	57.906	302.05	56.437	328.75
50.5038	338.55	54.4681	373.55	52.5001	426.35	57.938	302.05	56.468	328.65
50.5348	338.75	54.5001	373.55	52.5311	426.55	57.969	302.15	56.499	328.25
50.5658	338.85	54.5311	373.65	52.5631	426.45	58	302.05	56.531	328.05
50.5968	338.95	54.5621	373.65	52.5941	426.45	58.031	302.05	56.562	327.85
50.6288	339.05	54.5931	373.55	52.6251	426.55	58.063	302.15	56.593	327.85
50.6598	339.15	54.6251	373.65	52.6561	426.65	58.094	302.05	56.624	327.65
50.6908	339.25	54.6561	373.65	52.6881	426.65	58.125	302.05	56.656	327.45
50.7218	339.35	54.6871	373.65	52.7191	426.75	58.156	302.05	56.687	327.05
50.7538	339.45	54.7181	373.65	52.7501	426.75	58.188	302.05	56.718	327.05
50.7848	339.55	54.7501	373.75	52.7811	426.75	58.219	302.05	56.749	326.85
50.8158	339.65	54.7811	373.65	52.8131	426.75	58.25	301.95	56.781	326.55
50.8468	339.65	54.8121	373.75	52.8441	426.85	58.281	301.95	56.812	326.55
50.8788	339.75	54.8431	373.75	52.8751	426.85	58.313	301.95	56.843	326.35
50.9098	339.75	54.8751	373.75	52.9061	426.95	58.344	301.95	56.874	326.15
50.9408	339.95	54.9061	373.75	52.9381	426.95	58.375	302.05	56.906	326.05
50.9718	339.95	54.9371	373.85	52.9691	427.05	58.406	301.95	56.937	325.85
51.0038	340.05	54.9681	373.85	53.0001	426.95	58.438	301.85	56.968	325.75
51.0348	340.15	55.0001	373.85	53.0311	427.05	58.469	301.95	56.999	325.55
51.0658	340.15	55.0311	373.85	53.0631	427.05	58.5	301.85	57.031	325.45
51.0968	340.15	55.0621	373.95	53.0941	427.05	58.531	301.85	57.062	325.35
51.1288	340.35	55.0931	373.85	53.1251	427.15	58.563	301.85	57.093	325.05
51.1598	340.35	55.1251	373.95	53.1561	427.15	58.594	301.85	57.124	324.85
51.1908	340.35	55.1561	373.95	53.1881	427.15	58.625	301.95	57.156	324.85
51.2218	340.35	55.1871	373.95	53.2191	427.15	58.656	301.75	57.187	324.75
51.2538	340.45	55.2181	373.95	53.2501	427.25	58.688	301.75	57.218	324.55
51.2849	340.55	55.2501	373.95	53.2811	427.25	58.719	301.85	57.249	324.55
51.3159	340.55	55.2811	373.95	53.3131	427.25	58.75	301.85	57.281	324.25
51.3469	340.55	55.3121	323.45	53.3441	427.35	58.781	301.75	57.312	324.25
51.3789	340.65	55.3431	312.95	53.3751	427.45	60.125	301.35	57.343	323.95
51.4099	340.65	55.3751	311.95	53.4061	427.35	60.156	301.25	57.374	323.95
51.4409	340.75	55.4061	311.55	53.4381	427.45	60.188	301.35	57.406	323.75
51.4719	340.75	55.4371	311.15	53.4691	427.45	60.219	301.35	57.437	323.65
51.5039	340.75	55.4681	310.95	53.5001	427.45	60.25	301.35	57.468	323.55
51.5349	340.75	55.5001	310.65	53.5311	427.55	60.281	301.25	57.499	323.45
51.5659	340.75	55.5311	310.45	53.5631	427.55	60.313	301.25	57.531	323.25
51.5969	340.85	55.5621	310.35	53.5941	427.45	60.344	301.25	57.562	323.25
51.6289	340.85	55.5931	310.15	53.6251	427.45	60.375	301.35	57.593	323.05
51.6599	340.85	55.6251	309.95	53.6561	427.55	60.406	301.25	57.624	322.95
51.6909	341.05	55.6561	309.85	53.6881	427.65	60.438	301.25	57.656	322.85
51.7219	341.05	55.6871	309.65	53.7191	427.65	60.469	301.25	57.687	322.85
51.7539	341.05	55.7181	309.55	53.7501	427.65	60.5	301.35	57.718	322.55
51.7849	341.15	55.7501	309.35	53.7811	427.65	60.531	301.25	57.749	322.65
51.8159	341.15	55.7811	309.35	53.8131	427.65	60.563	301.25	57.781	322.55
51.8469	341.25	55.8121	309.15	53.8441	427.75	60.594	301.25	57.812	322.45
51.8789	341.25	55.8431	309.15	53.8751	427.75	60.625	301.25	57.843	322.35
51.9099	341.25	55.8751	309.15	53.9061	427.75	60.656	301.35	57.874	322.05
51.9409	341.25	55.9061	308.95	53.9381	427.75	60.688	301.25	57.906	322.05
51.9719	341.35	55.9371	308.85	53.9691	427.85	60.719	301.25	57.937	322.05
52.0039	341.35	55.9681	308.75	54.0001	427.85	60.75	301.25	57.968	322.05
52.0349	341.35	56.0001	308.65	54.0311	427.85	60.781	301.25	57.999	321.75
52.0659	341.35	56.0311	308.65	54.0631	427.95	60.813	301.25	58.031	321.65
52.0969	341.15	56.0621	308.45	54.0941	427.95	60.844	301.25	58.062	321.75
52.1289	341.05	56.0931	308.45	54.1251	427.95	60.875	301.25	58.093	321.55
52.1599	341.05	56.1251	308.35	54.1561	427.95	60.906	301.15	58.124	321.45
52.1909	341.05	56.1561	308.35	54.1881	427.95	60.938	301.15	58.156	321.25
52.2219	341.05	56.1871	308.25	54.2191	427.95	60.969	301.25	58.187	321.25
52.2539	341.05	56.2181	308.25	54.2501	428.05	61	301.15	58.218	321.25
52.2849	341.05	56.2501	308.15	54.2811	428.05	61.031	301.15	58.249	320.95
52.3159	341.05	56.2811	308.05	54.3131	428.05	61.063	301.15	58.281	321.05
52.3469	341.05	56.3121	308.05	54.3441	428.05	61.094	301.05	58.312	320.75
52.3789	341.05	56.3431	307.85	54.3751	428.05	61.125	301.15	58.343	320.75
52.4099	341.15	56.3751	307.85	54.4061	428.15	61.156	301.05	58.374	320.75
52.4409	341.25	56.4061	307.75	54.4381	428.15	61.188	301.05	58.406	320.65
52.4719	341.35	56.4371	307.75	54.4691	428.15	61.219	301.05	58.437	320.45
52.5039	341.25	56.4681	307.65	54.5001	428.25	61.25	301.05	58.468	320.55
52.5349	341.35	56.5001	307.65	54.5311	428.25	61.281	301.15	58.499	320.45
52.5659	341.25	56.5311	307.55	54.5631	428.25	61.313	301.15	58.531	320.35
52.597	341.25	56.5621	307.55	54.5941	428.25	61.344	301.15	58.562	320.35
52.629	341.35	56.5931	307.45	54.6251	428.25	61.375	301.05	58.593	320.15
52.66	341.35	56.6251	307.45	54.6561	428.35	61.406	301.05	58.624	320.05
52.691	341.45	56.6561	307.35	54.6881	428.25	61.438	301.05	58.656	320.25
52.722	341.55	56.6871	307.45	54.7191	428.35	61.469	301.05	58.687	320.05
52.754	341.75	56.7181	307.35	54.7501	428.35	61.5	301.05	58.718	319.85
52.785	341.85	56.7501	307.25	54.7811	428.45	61.531	301.05	58.749	319.85
52.816	341.95	56.7811	307.15	54.8131	428.35	61.563	301.05	58.781	319.75
52.847	342.05	56.8121	307.25	54.8441	428.45	61.594	301.15	58.812	319.75
52.879	342.15	56.8431	307.15	54.8751	428.45	61.625	301.05	58.843	319.55
52.91	342.15	56.8751	307.15	54.9061	428.45	61.656	301.05	58.874	319.55
52.941	342.15	56.9061	307.05	54.9381	428.45	61.688	301.05	58.906	319.75
52.972	342.15	56.9371	307.05	54.9691	428.45	61.719	300.95	58.937	319.35
53.004	342.25	56.9681	306.95	55.0001	428.55	61.75	300.95	58.968	319.35
53.035	342.25	57.0001	307.05	55.0311	428.45	61.781	300.95	58.999	319.05
53.066	342.25	57.0311	306.95	55.0631	428.55	61.813	301.05	59.031	319.25
53.097	342.25	57.0621	306.95	55.0941	428.55	61.844	301.05	59.062	319.05
53.129	342.35	57.0931	306.85	55.1251	428.65	61.875	300.95	59.093	318.95
53.16	342.35	57.1251	306.95	55.1561	428.65	61.906	300.95	59.124	318.95
53.191	342.25	58.2811	305.95	55.1881	428.65	61.938	300.95	59.156	318.95
53.222	342.25	58.3121	305.95	55.2191	428.65	61.969	300.95	59.187	318.65
53.254	342.35	58.3431	305.85	55.2501	428.65	62	300.95	59.218	318.75
53.285	342.35	58.3751	305.85	55.2811	428.65	62.031	300.85	59.249	318.65
53.316	342.25	58.4061	305.85	55.3131	424.85	62.063	300.85	59.281	318.55
53.347	342.35	58.4371	305.85	55.3441	330.85	62.094	300.85	59.312	318.55
53.379	342.45	58.4681	305.85	55.3751	318.95	62.125	300.85	59.343	318.45
53.41	342.35	58.5001	305.75	55.4061	317.05	62.156	300.85	59.374	318.35
53.441	342.45	58.5311	305.75	55.4381	316.35	62.188	300.85	59.406	318.25
53.472	342.45	58.5621	305.85	55.4691	315.65	62.219	300.85	59.437	318.25
53.504	342.45	58.5931	305.75	55.5001	315.25	62.25	300.85	59.468	318.25
53.535	342.45	58.6251	305.65	55.5311	314.85	62.281	300.85	59.499	318.15
53.566	342.45	58.6561	305.65	55.5631	314.65	62.313	300.85	59.531	318.15
53.597	342.45	58.6871	305.65	55.5941	314.15	62.344	300.85	59.562	318.05
53.629	342.55	58.7181	305.65	55.6251	314.15	62.375	300.75	59.593	317.85
53.66	342.55	58.7501	305.65	55.6561	313.75	62.406	300.75	59.624	317.85
53.691	342.65	58.7811	305.65	55.6881	313.65	62.438	300.75	59.656	317.85
53.722	342.55	58.8121	305.65	55.7191	313.25	62.469	300.85	59.687	317.85
53.754	342.65	58.8431	305.55	55.7501	313.25	62.5	300.75	59.718	317.65
53.785	342.55	58.8751	305.55	55.7811	313.05	62.531	300.75	59.749	317.75
53.816	342.65	58.9061	305.55	55.8131	312.85	62.563	300.75	59.781	317.65
53.847	342.65	58.9371	305.55	55.8441	312.65	62.594	300.75	59.812	317.55
53.879	342.65	58.9681	305.45	55.8751	312.65	62.625	300.75	59.843	317.55
53.91	342.75	59.0001	305.45	55.9061	312.55	62.656	300.75	59.874	317.45
53.9411	342.75	59.0311	305.35	55.9381	312.35	62.688	300.75	59.906	317.45
53.9721	342.65	59.0621	305.35	55.9691	312.25	62.719	300.85	59.937	317.35
54.0041	342.75	59.0931	305.35	56.0001	312.05	62.75	300.75	59.968	317.25
54.0351	342.75	59.1251	305.35	56.0311	311.95	62.781	300.75	59.999	317.35
54.0661	342.75	59.1561	305.35	56.0631	311.95	62.813	300.75	60.031	317.25
54.0971	342.85	59.1871	305.35	56.0941	311.85	62.844	300.75	60.062	317.05
54.1291	342.85	59.2181	305.35	56.1251	311.65	62.875	300.75	60.093	317.15
54.1601	342.75	59.2501	305.25	56.1561	311.55	62.906	300.75	60.124	316.95
54.1911	342.85	59.2811	305.35	56.1881	311.45	62.938	300.75	60.156	316.95
54.2221	342.85	59.3121	305.25	56.2191	311.35	62.969	300.75	60.187	317.05
54.2541	342.85	59.3431	305.15	56.2501	311.35	63	300.75	60.218	316.75
54.2851	342.95	59.3751	305.25	56.2811	311.25	63.031	300.75	60.249	316.85
54.3161	342.95	59.4061	305.25	56.3131	311.15	63.063	300.65	60.281	316.85
54.3471	342.95	59.4371	305.25	56.3441	311.05	63.094	300.65	60.312	316.65
54.3791	342.95	59.4681	305.15	56.3751	311.15	63.125	300.65	60.343	316.65
54.4101	342.95	59.5001	305.15	56.4061	310.85	63.156	300.65	60.374	316.65
54.4411	342.95	59.5311	305.15	56.4381	310.85	63.188	300.65	60.406	316.55
54.4721	342.95	59.5621	305.05	56.4691	310.65	63.219	300.65	60.437	316.55
54.5041	342.95	59.5931	305.15	56.5001	310.65	63.25	300.65	60.468	316.55
54.5351	342.95	59.6251	305.05	56.5311	310.55	63.281	300.75	60.499	316.45
54.5661	343.05	59.6561	305.05	56.5631	310.55	63.313	300.65	60.531	316.55
54.5971	343.05	59.6871	305.05	56.5941	310.45	63.344	300.65	60.562	316.35
54.6291	342.95	59.7181	305.05	56.6251	310.35	63.375	300.65	60.593	316.45
54.6601	343.05	59.7501	305.05	56.6561	310.25	63.406	300.65	60.624	316.35
54.6911	343.05	59.7811	305.05	56.6881	310.25	63.438	300.75	60.656	316.25
54.7221	343.05	59.8121	304.95	56.7191	310.15	63.469	300.75	60.687	316.25
54.7541	343.05	59.8431	304.95	56.7501	310.05	63.5	300.65	60.718	316.15
54.7851	343.15	59.8751	304.95	56.7811	310.05	63.531	300.65	60.749	316.15
54.8161	343.15	59.9061	304.95	56.8131	310.05	63.563	300.65	60.781	316.15
54.8471	343.15	59.9371	304.85	56.8441	309.95	63.594	300.65	60.812	315.95
54.8791	343.05	59.9681	304.95	56.8751	309.85	63.625	300.65	60.843	316.05
54.9101	343.15	60.0001	304.95	56.9061	309.75	63.656	300.65	60.874	315.95
54.9411	343.15	60.0311	304.85	56.9381	309.75	63.688	300.65	60.906	315.85
54.9721	343.25	60.0621	304.85	56.9691	309.65	63.719	300.65	60.937	315.95
55.0041	343.15	60.0931	304.85	57.0001	309.55	63.75	300.65	60.968	315.85
55.0351	343.15	60.1251	304.85	57.0311	309.55	63.781	300.55	60.999	315.75
55.0661	343.15	60.1561	304.85	57.0631	309.55	63.813	300.65	61.031	315.75
55.0971	343.15	60.1871	304.75	57.0941	309.55	63.844	300.65	61.062	315.75
55.1291	343.25	60.2181	304.75	57.1251	309.45	63.875	300.65	61.093	315.65
55.1601	343.25	60.2501	304.75	57.1561	309.45	63.906	300.65	61.124	315.45
55.1911	343.25	60.2811	304.75	57.1881	309.25	63.938	300.55	61.156	315.55
55.2221	343.25	60.3121	304.75	57.2191	309.15	63.969	300.55	61.187	315.55
55.2542	343.25	60.3431	304.75	57.2501	309.25	64	300.65	61.218	315.45
55.2852	343.25	60.3751	304.75	57.2811	309.15	64.031	300.55	61.249	315.45
55.3162	343.25	60.4061	304.75	57.3131	309.15	64.063	300.65	61.281	315.35
55.3472	343.25	60.4371	304.75	57.3441	309.05	64.094	300.55	61.312	315.35
55.3792	343.35	60.4681	304.75	57.3751	308.95	64.125	300.55	61.343	315.35
55.4102	343.35	60.5001	304.65	57.4061	308.95	64.156	300.65	61.374	315.25
55.4412	342.85	60.5311	304.65	57.4381	308.85	64.188	300.55	61.406	315.25
55.4722	314.75	60.5621	304.65	57.4691	308.85	64.219	300.55	61.437	315.25
55.5042	311.35	60.5931	304.65	57.5001	308.75	64.25	300.65	61.468	315.25
56.6603	307.75	60.6251	304.65	57.5311	308.75	64.281	300.55	61.499	315.15
56.6913	307.75	60.6561	304.65	57.5631	308.75	64.313	300.55	61.531	315.15
56.7223	307.65	60.6871	304.55	57.5941	308.65	64.344	300.65	61.562	315.05
56.7543	307.65	60.7181	304.55	57.6251	308.55	64.375	300.55	61.593	315.05
56.7853	307.55	60.7501	304.55	57.6561	308.65	64.406	300.65	61.624	315.05
56.8163	307.65	60.7811	304.55	57.6881	308.45	64.438	300.65	61.656	315.05
56.8473	307.45	60.8121	304.55	57.7191	308.45	64.469	300.55	61.687	314.95
56.8793	307.55	60.8431	304.55	57.7501	308.45	64.5	300.55	61.718	314.95
56.9103	307.45	60.8751	304.45	57.7811	308.45	64.531	300.55	61.749	314.85
56.9413	307.35	60.9061	304.45	57.8131	308.45	64.563	300.65	61.781	314.85
56.9723	307.35	60.9371	304.55	57.8441	308.45	64.594	300.65	61.812	314.75
57.0043	307.35	60.9681	304.45	57.8751	308.35	64.625	300.55	61.843	314.85
57.0353	307.25	61.0001	304.45	57.9061	308.35	64.656	300.55	61.874	314.75
57.0663	307.25	61.0311	304.35	57.9381	308.25	64.688	300.55	61.906	314.65
57.0973	307.25	61.0621	304.45	57.9691	308.05	64.719	300.65	61.937	314.55
57.1293	307.15	61.0931	304.35	58.0001	308.15	64.75	300.55	61.968	314.65
57.1603	307.15	61.1251	304.45	58.0311	308.05	64.781	300.55	61.999	314.55
57.1913	307.05	61.1561	304.35	58.0631	307.95	64.813	300.55	62.031	314.55
57.2223	307.05	61.1871	304.35	58.0941	307.95	64.844	300.65	62.062	314.55
57.2543	307.05	61.2181	304.35	58.1251	308.05	64.875	300.65	62.093	314.55
57.2853	307.05	61.2501	304.35	58.1561	307.95	64.906	300.55	62.124	314.55
57.3163	307.05	61.2811	304.35	58.1881	307.85	64.938	300.55	62.156	314.55
57.3473	306.95	61.3121	304.25	58.2191	307.85	64.969	300.55	62.187	314.45
57.3793	307.05	61.3431	304.35	58.2501	307.95	65	300.65	62.218	314.45
57.4103	306.95	61.3751	304.25	58.2811	307.75	65.031	300.65	62.249	314.25
57.4413	306.95	61.4061	304.35	58.3131	307.75	65.063	300.65	62.281	314.25
57.4723	306.95	61.4371	304.35	58.3441	307.75	65.094	300.65	62.312	314.45
57.5043	306.95	61.4681	304.25	58.3751	307.75	65.125	300.55	62.343	314.25
57.5353	307.05	61.5001	304.25	58.4061	307.65	65.156	300.55	62.374	314.25
57.5663	307.05	61.5311	304.25	58.4381	307.65	65.188	300.55	62.406	314.15
57.5973	307.05	61.5621	304.25	58.4691	307.55	65.219	300.55	62.437	314.15
57.6293	307.05	61.5931	304.25	58.5001	307.55	65.25	300.55	62.468	314.15
57.6603	307.05	61.6251	304.15	58.5311	307.55	65.281	300.55	62.499	314.15
57.6913	306.95	61.6561	304.15	58.5631	307.45	65.313	300.65	62.531	314.15
57.7223	307.05	61.6871	304.15	58.5941	307.45	65.344	300.55	62.562	314.05
57.7543	307.05	61.7181	304.15	58.6251	307.55	65.375	300.65	62.593	314.05
57.7853	306.95	61.7501	304.15	58.6561	307.45	65.406	300.55	62.624	314.05
57.8163	306.95	61.7811	304.15	58.6881	307.35	65.438	300.65	62.656	313.95
57.8473	306.95	61.8121	304.15	58.7191	307.25	65.469	300.55	62.687	313.85
57.8793	306.95	61.8431	304.25	58.7501	307.35	65.5	300.55	62.718	313.85
57.9103	306.95	61.8751	304.15	58.7811	307.35	65.531	300.55	62.749	313.95
57.9414	306.95	61.9061	304.15	58.8131	307.25	65.563	300.65	62.781	313.75
57.9724	306.95	61.9371	304.15	58.8441	307.25	65.594	300.55	62.812	313.75
58.0044	306.95	61.9681	304.15	58.8751	307.25	65.625	300.55	62.843	313.75
58.0354	306.85	62.0001	304.05	58.9061	307.25	65.656	300.55	62.874	313.75
58.0664	306.85	62.0311	304.15	58.9381	307.15	65.688	300.55	62.906	313.65
58.0974	306.85	62.0621	304.05	58.9691	307.05	65.719	300.55	62.937	313.45
58.1294	306.85	62.0931	304.05	59.0001	307.05	65.75	300.55	62.968	313.55
58.1604	306.75	62.1251	304.05	59.0311	307.05	65.781	300.65	62.999	313.65
58.1914	306.85	62.1561	304.05	59.0631	307.05	65.813	300.55	63.031	313.45
58.2224	306.75	62.1871	304.05	59.0941	306.95	65.844	300.55	63.062	313.45
58.2544	306.85	62.2181	303.95	59.1251	306.95	65.875	300.55	63.093	313.35
58.2854	306.75	62.2501	304.05	59.1561	306.95	65.906	300.55	63.124	313.45
58.3164	306.75	62.2811	304.05	59.1881	306.95	65.938	300.65	63.156	313.45
58.3474	306.75	62.3121	304.05	59.2191	306.85	65.969	300.45	63.187	313.35
58.3794	306.75	62.3431	303.95	59.2501	306.85	66	300.55	63.218	313.25
58.4104	306.75	62.3751	303.95	59.2811	306.85	66.031	300.45	63.249	313.25
58.4414	306.75	62.4061	303.95	59.3131	306.75	66.063	300.45	63.281	313.25
58.4724	306.75	62.4371	303.95	59.3441	306.75	66.094	300.45	63.312	313.15
58.5044	306.65	62.4681	303.95	59.3751	306.85	66.125	300.55	63.343	313.15
58.5354	306.65	62.5001	303.85	59.4061	306.75	66.156	300.45	63.374	313.15
58.5664	306.65	62.5311	303.95	59.4381	306.75	66.188	300.55	63.406	313.15
58.5974	306.65	62.5621	303.85	59.4691	306.75	66.219	300.55	63.437	313.05
58.6294	306.75	62.5931	303.85	59.5001	306.75	66.25	300.55	63.468	313.05
58.6604	306.65	62.6251	303.85	59.5311	306.75	66.281	300.55	63.499	313.05
58.6914	306.65	62.6561	303.85	59.5631	306.75	66.313	300.55	63.531	312.95
58.7224	306.55	62.6871	303.95	59.5941	306.55	66.344	300.55	63.562	312.95
58.7544	306.55	62.7181	303.85	59.6251	306.65	66.375	300.55	63.593	313.05
58.7854	306.55	62.7501	303.85	59.6561	306.55	66.406	300.45	63.624	312.85
58.8164	306.55	62.7811	303.75	59.6881	306.55	66.438	300.55	63.656	312.95
58.8474	306.45	62.8121	303.75	59.7191	306.55	66.469	300.55	63.687	312.85
58.8794	306.25	62.8431	303.85	59.7501	306.55	66.5	300.45	63.718	312.85
58.9104	306.05	62.8751	303.75	59.7811	306.55	66.531	300.55	63.749	312.85
58.9414	305.85	62.9061	303.85	59.8131	306.45	66.563	300.55	63.781	312.75
58.9724	305.65	62.9371	303.75	59.8441	306.45	66.594	300.45	63.812	312.75
59.0044	305.65	62.9681	303.75	59.8751	306.55	66.625	300.45	63.843	312.75
59.0354	305.55	63.0001	303.75	59.9061	306.35	66.656	300.45	63.874	312.75
59.0664	305.55	63.0311	303.75	59.9381	306.45	66.688	300.45	63.906	312.65
59.0974	305.45	63.0621	303.75	59.9691	306.35	66.719	300.55	63.937	312.75
59.1294	305.45	63.0931	303.75	60.0001	306.55	66.75	300.45	63.968	312.55
59.1604	305.45	63.1251	303.65	60.0311	306.35	66.781	300.35	63.999	312.55
59.1914	305.45	63.1561	303.65	60.0631	306.35	66.813	300.55	64.031	312.55
59.2224	305.45	63.1871	303.75	60.0941	306.35	66.844	300.55	64.062	312.55
59.2545	305.35	63.2181	303.75	60.1251	306.25	66.875	300.55	64.093	312.55
59.2855	305.35	63.2501	303.75	60.1561	306.35	66.906	300.55	64.124	312.55
59.3165	305.35	63.2811	303.65	60.1881	306.35	66.938	300.55	64.156	312.55
59.3475	305.25	63.3121	303.65	60.2191	306.15	66.969	300.45	64.187	312.55
59.3795	305.25	63.3431	303.65	60.2501	306.25	67	300.45	64.218	312.55
59.4105	305.25	63.3751	303.65	60.2811	306.25	67.031	300.45	64.249	312.35
59.4415	305.25	63.4061	303.65	60.3131	306.25	67.063	300.45	64.281	312.35
59.4725	305.25	63.4371	303.65	60.3441	306.15	67.094	300.45	64.312	312.35
59.5045	305.25	63.4681	303.65	60.3751	305.95	67.125	300.45	64.343	312.35
59.5355	305.15	63.5001	303.65	60.4061	306.15	67.156	300.55	64.374	312.35
59.5665	305.15	63.5311	303.55	60.4381	306.05	67.188	300.45	64.406	312.35
59.5975	305.15	63.5621	303.55	60.4691	306.15	67.219	300.55	64.437	312.25
59.6295	305.15	63.5931	303.65	60.5001	305.95	67.25	300.55	64.468	312.25
59.6605	305.15	63.6251	303.55	60.5311	306.05	67.281	300.55	64.499	312.25
59.6915	305.15	63.6561	303.55	60.5631	305.95	67.313	300.55	64.531	312.25
59.7225	305.05	63.6871	303.55	60.5941	305.95	67.344	300.45	64.562	312.15
59.7545	305.05	63.7181	303.55	60.6251	306.05	67.375	300.45	64.593	312.05
59.7855	305.05	63.7501	303.55	60.6561	306.05	67.406	300.35	64.624	312.15
59.8165	305.05	63.7811	303.55	60.6881	305.95	67.438	300.45	64.656	312.05
59.8475	305.05	63.8121	303.55	60.7191	305.95	67.469	300.55	64.687	312.05
59.8795	304.95	63.8431	303.55	60.7501	305.95	67.5	300.55	64.718	312.05
59.9105	304.95	63.8751	303.45	60.7811	305.95	67.531	300.45	64.749	312.05
59.9415	304.95	63.9061	303.45	60.8131	305.95	67.563	300.55	64.781	312.05
59.9725	305.05	63.9371	303.55	60.8441	305.85	67.594	300.45	64.812	312.05
60.0045	304.95	63.9681	303.45	60.8751	305.85	67.625	300.55	64.843	311.95
60.0355	304.95	64.0001	303.45	60.9061	305.85	67.656	300.45	64.874	311.95
60.0665	304.95	64.0311	303.45	60.9381	305.85	67.688	300.45	64.906	311.85
60.0975	304.95	64.0621	303.45	60.9691	305.85	67.719	300.45	64.937	311.95
60.1295	304.95	64.0931	303.45	61.0001	305.85	67.75	300.55	64.968	311.95
60.1605	304.85	64.1251	303.45	61.0311	305.85	67.781	300.55	64.999	311.85
60.1915	304.95	64.1561	303.45	61.0631	305.85	67.813	300.45	65.031	311.85
60.2225	304.85	64.1871	303.45	61.0941	305.85	67.844	300.55	65.062	311.75
60.2545	304.85	64.2181	303.45	61.1251	305.65	67.875	300.55	65.093	311.75
60.2855	304.75	64.2501	303.35	61.1561	305.85	67.906	300.45	65.124	311.75
60.3165	304.75	64.2811	303.35	61.1881	305.75	67.938	300.55	65.156	311.75
60.3475	304.85	64.3121	303.45	61.2191	305.85	67.969	300.45	65.187	311.75
60.3795	304.75	64.3431	303.35	61.2501	305.65	68	300.45	65.218	311.65
60.4105	304.75	64.3751	303.45	61.2811	305.65	68.031	300.65	65.249	311.65
60.4415	304.75	64.4061	303.35	61.3131	305.55	68.063	300.55	65.281	311.65
60.4725	304.75	64.4371	303.45	61.3441	305.65	68.094	300.45	65.312	311.65
60.5045	304.75	64.4681	303.35	61.3751	305.65	68.125	300.55	65.343	311.65
60.5355	304.75	64.5001	303.35	61.4061	305.65	68.156	300.45	65.374	311.65
60.5665	304.75	64.5311	303.35	61.4381	305.65	68.188	300.55	65.406	311.45
60.5976	304.75	64.5621	303.35	61.4691	305.55	68.219	300.55	65.437	311.45
60.6296	304.65	64.5931	303.35	61.5001	305.65	68.25	300.55	65.468	311.45
60.6606	304.75	64.6251	303.35	61.5311	305.55	68.281	300.55	65.499	311.45
60.6916	304.65	64.6561	303.35	61.5631	305.55	68.313	300.55	65.531	311.45
60.7226	304.65	64.6871	303.35	61.5941	305.45	68.344	300.45	65.562	311.45
60.7546	304.65	64.7181	303.35	61.6251	305.45	68.375	300.45	65.593	311.45
60.7856	304.55	64.7501	303.25	61.6561	305.45	68.406	300.55	65.624	311.45
60.8166	304.65	64.7811	303.25	61.6881	305.55	68.438	300.45	65.656	311.45
60.8476	304.65	64.8121	303.25	61.7191	305.45	68.469	300.55	65.687	311.45
60.8796	304.65	64.8431	303.25	61.7501	305.45	68.5	300.55	65.718	311.45
60.9106	304.55	64.8751	303.25	61.7811	305.45	68.531	300.55	65.749	311.45
60.9416	304.55	64.9061	303.25	61.8131	305.35	68.563	300.45	65.781	311.45
60.9726	304.55	64.9371	303.25	61.8441	305.35	68.594	300.55	65.812	311.45
61.0046	304.55	64.9681	303.25	61.8751	305.35	68.625	300.55	65.843	311.45
61.0356	304.55	65.0001	303.15	61.9061	305.45	68.656	300.55	65.874	311.45
61.0666	304.55	65.0311	303.25	61.9381	305.25	68.688	300.55	65.906	311.45
61.0976	304.55	65.0621	303.25	61.9691	305.45	68.719	300.55	65.937	311.45
61.1296	304.55	65.0931	303.25	62.0001	305.25	68.75	300.55	65.968	311.45
61.1606	304.55	65.1251	303.15	62.0311	305.45	68.781	300.55	65.999	311.45
61.1916	304.55	65.1561	303.25	62.0631	305.25	68.813	300.55	66.031	311.45
61.2226	304.45	65.1871	303.25	62.0941	305.25	68.844	300.45	66.062	311.45
61.2546	304.45	65.2181	303.15	62.1251	305.25	68.875	300.55	66.093	311.45
61.2856	304.45	65.2501	303.15	62.1561	305.35	68.906	300.55	66.124	311.45
61.3166	304.45	65.2811	303.15	62.1881	305.25	68.938	300.55	66.156	311.45
61.3476	304.45	65.3121	303.15	62.2191	305.15	68.969	300.45	66.187	311.45
61.3796	304.35	65.3431	303.15	62.2501	305.25	69	300.55	66.218	311.45
61.4106	304.45	65.3751	303.15	62.2811	305.05	69.031	300.55	66.249	311.45
61.4416	304.35	65.4061	303.15	62.3131	305.25	69.063	300.45	66.281	311.45
61.4726	304.35	65.4371	303.15	62.3441	305.15	69.094	300.55	66.312	311.45
61.5046	304.35	65.4681	303.15	62.3751	305.05	--		66.343	311.45
61.5356	304.35	65.5001	303.15	62.4061	305.05	--		66.374	311.45
61.5666	304.35	65.5311	303.05	62.4381	305.15			66.406	311.45
61.5976	304.25	65.5621	303.15	62.4691	305.05			66.437	311.45
61.6296	304.35	65.5931	303.05	62.5001	304.95			66.468	311.45
61.6606	304.35	65.6251	303.15	62.5311	305.05			66.499	311.45
61.6916	304.35	65.6561	303.05	62.5631	305.05			66.531	311.45
61.7226	304.25	65.6871	303.15	62.5941	304.95			66.562	310.55
61.7546	304.25	65.7181	303.15	62.6251	305.05			66.593	310.55
61.7856	304.35	65.7501	303.05	62.6561	305.05			66.624	310.55
61.8166	304.25	65.7811	303.05	62.6881	305.05			66.656	310.55
61.8476	304.25	65.8121	302.95	62.7191	305.05			66.687	310.45
61.8796	304.25	65.8431	303.05	62.7501	304.95			66.718	310.45
61.9107	304.25	65.8751	303.05	62.7811	305.05			66.749	310.45
61.9417	304.25	65.9061	303.05	62.8131	304.95			66.781	310.45
61.9727	304.25	65.9371	302.95	62.8441	304.95			66.812	310.35
62.0047	304.15	65.9681	303.05	62.8751	304.95			66.843	310.35
62.0357	304.15	66.0001	302.95	62.9061	304.95			66.874	310.35
62.0667	304.15	66.0311	303.05	62.9381	304.95			66.906	310.35
62.0977	304.15	66.0621	303.05	62.9691	304.95			66.937	310.25
62.1297	304.25	66.0931	303.05	63.0001	304.95			66.968	310.35
62.1607	304.15	66.1251	303.05	63.0311	304.95			66.999	310.25
62.1917	304.15	66.1561	302.95	63.0631	304.95			67.031	310.35
62.2227	304.05	66.1871	302.95	63.0941	304.95			67.062	310.25
62.2547	304.15	66.2181	302.95	63.1251	304.95			67.093	310.25
62.2857	304.05	66.2501	302.95	63.1561	304.95			67.124	310.25
62.3167	304.15	66.2811	303.05	63.1881	304.95			67.156	310.25
62.3477	304.05	66.3121	302.95	63.2191	304.95			67.187	310.25
62.3797	304.05	66.3431	302.95	63.2501	304.95			67.218	310.25
62.4107	304.05	66.3751	302.95	63.2811	304.95			67.249	310.25
62.4417	304.15	66.4061	302.95	63.3131	304.95			67.281	310.25
62.4727	304.05	66.4371	302.95	63.3441	304.95			67.312	310.15
62.5047	304.15	66.4681	302.95	63.3751	304.95			67.343	310.05
62.5357	304.05	66.5001	302.95	63.4061	304.95			67.374	310.15
62.5667	304.05	66.5311	302.95	63.4381	304.95			67.406	310.05
62.5977	304.05	66.5621	302.95	63.4691	304.95			67.437	310.05
62.6297	304.05	66.5931	302.85	63.5001	304.95			67.468	310.05
62.6607	303.95	66.6251	302.95	63.5311	304.95			67.499	310.05
62.6917	303.95	66.6561	302.85	63.5631	304.95			67.531	310.05
62.7227	303.95	66.6871	302.85	63.5941	304.95			67.562	310.05
62.7547	303.95	66.7181	302.85	63.6251	304.95			67.593	309.85
62.7857	303.95	66.7501	302.95	63.6561	304.95			67.624	309.85
62.8167	303.95	66.7811	302.85	63.6881	304.95			67.656	310.05
62.8477	303.95	66.8121	302.85	63.7191	304.95			67.687	309.75
62.8797	303.95	66.8431	302.85	63.7501	304.95			67.718	309.85
62.9107	303.85	66.8751	302.85	63.7811	304.95			67.749	309.85
62.9417	303.95	66.9061	302.85	63.8131	304.95			67.781	309.85
62.9727	303.95	66.9371	302.85	63.8441	304.95			67.812	309.85
63.0047	303.95	66.9681	302.85	63.8751	304.95			67.843	309.75
63.0357	303.95	67.0001	302.75	63.9061	304.95			67.874	309.75
63.0667	304.05	67.0311	302.85	63.9381	304.95			67.906	309.75
63.0977	303.95	67.0621	302.85	63.9691	304.95			67.937	309.75
63.1297	303.95	67.0931	302.75	64.0001	304.65			67.968	309.75
63.1607	303.95	67.1251	302.75	64.0311	304.55			67.999	309.75
63.1917	303.85	67.1561	302.75	64.0631	304.55			68.031	309.75
63.2227	303.85	67.1871	302.75	64.0941	304.55			68.062	309.65
63.2548	303.85	67.2181	302.75	64.1251	304.55			68.093	309.65
63.2858	303.95	67.2501	302.75	64.1561	304.55			68.124	309.55
63.3168	303.85	67.2811	302.75	64.1881	304.55			68.156	309.65
63.3478	303.85	67.3121	302.75	64.2191	304.55			68.187	309.65
63.3798	303.85	67.3431	302.75	64.2501	304.55			68.218	309.55
63.4108	303.85	67.3751	302.75	64.2811	304.55			68.249	309.65
63.4418	303.85	67.4061	302.75	64.3131	304.35			68.281	309.55
63.4728	303.85	67.4371	302.75	64.3441	304.55			68.312	309.55
63.5048	303.85	67.4681	302.75	64.3751	304.55			68.343	309.55
63.5358	303.85	67.5001	302.65	64.4061	304.45			68.374	309.55
63.5668	303.75	67.5311	302.65	64.4381	304.45			68.406	309.45
63.5978	303.75	67.5621	302.65	64.4691	304.55			68.437	309.45
63.6298	303.75	67.5931	302.65	64.5001	304.35			68.468	309.55
63.6608	303.75	67.6251	302.65	64.5311	304.45			68.499	309.45
63.6918	303.75	67.6561	302.65	64.5631	304.35			68.531	309.45
63.7228	303.75	67.6871	302.75	64.5941	304.35			68.562	309.45
63.7548	303.75	67.7181	302.65	64.6251	304.55			68.593	309.45
63.7858	303.75	67.7501	302.65	64.6561	304.35			68.624	309.35
63.8168	303.75	67.7811	302.65	64.6881	304.35			68.656	309.45
63.8478	303.65	67.8121	302.65	64.7191	304.15			68.687	309.25
63.8798	303.65	67.8431	302.65	64.7501	304.15			68.718	309.45
63.9108	303.75	67.8751	302.65	64.7811	304.25			68.749	309.25
63.9418	303.75	67.9061	302.65	64.8131	304.35			68.781	309.25
63.9728	303.75	67.9371	302.65	64.8441	304.25			68.812	309.25
64.0048	303.75	67.9681	302.65	64.8751	304.15			68.843	309.35
64.0358	303.65	68.0001	302.65	64.9061	304.15			68.874	309.25
64.0668	303.65	68.0311	302.65	64.9381	304.25			68.906	309.25
64.0978	303.65	68.0621	302.55	64.9691	304.25			68.937	309.25
64.1298	303.65	68.0931	302.55	65.0001	304.25			68.968	309.25
64.1608	303.65	68.1251	302.55	65.0311	304.15			68.999	309.25
64.1918	303.65	68.1561	302.55	65.0631	304.15			69.031	309.15
64.2228	303.55	68.1871	302.55	65.0941	304.15			69.062	309.05
64.2548	303.55	68.2181	302.65	65.1251	304.05			69.093	309.15
64.2858	303.65	68.2501	302.55	65.1561	304.35			69.124	309.15
64.3168	303.55	68.2811	302.55	65.1881	304.25			69.156	309.15
64.3478	303.65	68.3121	302.55	65.2191	304.05			69.187	309.05
64.3798	303.55	68.3431	302.55	65.2501	304.15			69.218	309.05
64.4108	303.65	68.3751	302.55	65.2811	304.15			69.249	309.05
64.4418	303.55	68.4061	302.55	65.3131	304.15			69.281	308.95
64.4728	303.55	68.4371	302.55	65.3441	304.25			69.312	308.95
64.5048	303.55	68.4681	302.55	65.3751	304.25			69.343	309.05
64.5358	303.55	68.5001	302.55	65.4061	304.15			69.374	309.05
64.5668	303.55	68.5311	302.55	65.4381	304.05			69.406	308.95
64.5979	303.55	68.5621	302.55	65.4691	304.15			69.437	308.95
64.6299	303.55	68.5931	302.55	65.5001	304.05			69.468	308.95
64.6609	303.55	68.6251	302.45	65.5311	304.25			69.499	308.95
64.6919	303.45	68.6561	302.55	65.5631	304.15			69.531	308.95
64.7229	303.55	68.6871	302.45	65.5941	304.05			69.562	308.95
64.7549	303.55	68.7181	302.55	65.6251	304.15			69.593	308.85
64.7859	303.55	68.7501	302.45	65.6561	304.15			69.624	308.85
64.8169	303.45	68.7811	302.55	65.6881	304.05			69.656	308.85
64.8479	303.45	68.8121	302.45	65.7191	303.95			69.687	308.75
64.8799	303.45	68.8431	302.45	65.7501	303.95			69.718	308.75
64.9109	303.45	68.8751	302.45	65.7811	304.05			69.749	308.95
64.9419	303.45	68.9061	302.55	65.8131	303.95			69.781	308.75
64.9729	303.45	68.9371	302.45	65.8441	303.95			69.812	308.75
65.0049	303.45	68.9681	302.45	65.8751	304.05			69.843	308.65
65.0359	303.45	69.0001	302.45	65.9061	303.85			69.874	308.75
65.0669	303.45	69.0311	302.45	65.9381	303.95			69.906	308.75
65.0979	303.55	69.0621	302.45	65.9691	303.95			69.937	308.75
65.1299	303.45	69.0931	302.45	66.0001	303.95			69.968	308.75
65.1609	303.45	69.1251	302.45	66.0311	303.95			69.999	308.65
65.1919	303.45	69.1561	302.45	66.0631	303.85			70.031	308.55
65.2229	303.45	69.1871	302.45	66.0941	303.95			70.062	308.65
65.2549	303.35	69.2181	302.45	66.1251	303.75			70.093	308.65
65.2859	303.45	69.2501	302.45	66.1561	303.95			70.124	308.65
65.3169	303.35	69.2811	302.35	66.1881	303.75			70.156	308.55
65.3479	303.35	69.3121	302.35	66.2191	303.95			70.187	308.55
65.3799	303.35	69.3431	302.35	66.2501	303.85			70.218	308.55
65.4109	303.45	69.3751	302.35	66.2811	303.75			70.249	308.55
65.4419	303.35	69.4061	302.35	66.3131	303.85			70.281	308.45
65.4729	303.45	69.4371	302.35	66.3441	303.75			70.312	308.55
65.5049	303.35	69.4681	302.35	66.3751	303.75			70.343	308.55
65.5359	303.35	69.5001	302.35	66.4061	303.75			70.374	308.45
65.5669	303.35	69.5311	302.35	66.4381	303.75			70.406	308.45
65.5979	303.35	69.5621	302.35	66.4691	303.75			70.437	308.45
65.6299	303.45	69.5931	302.35	66.5001	303.75			70.468	308.45
65.6609	303.35	69.6251	302.35	66.5311	303.85			70.499	308.45
65.6919	303.35	69.6561	302.45	66.5631	303.75			70.531	308.45
65.7229	303.35	69.6871	302.35	66.5941	303.75			70.562	308.45
65.7549	303.25	69.7181	302.35	66.6251	303.75			70.593	308.45
65.7859	303.35	69.7501	302.35	66.6561	303.65			70.624	308.45
65.8169	303.35	69.7811	302.35	66.6881	303.75			70.656	308.35
65.8479	303.25	69.8121	302.35	66.7191	303.75			70.687	308.35
65.8799	303.35	69.8431	302.35	66.7501	303.75			70.718	308.35
[truncated: 322 more rows]

## Sheet: Figure 2b
Figure 2b
Time (s)	Temperature (K)
-1.42109e-14	301.05
0.0369969	301.05
0.0739937	301.05
0.110991	301.05
0.147987	301.05
0.184984	301.05
0.221981	300.95
0.258978	301.05
0.295975	301.05
0.332972	300.95
0.369969	300.95
0.406965	301.05
0.443962	301.05
0.480959	301.05
0.517956	301.05
0.554953	300.95
0.59195	301.05
0.628947	301.05
0.665943	300.95
0.70294	301.05
0.739937	300.95
0.776934	300.95
0.813931	300.95
0.850928	301.05
0.924921	301.05
0.961918	301.05
0.999915	301.05
1.03691	301.05
1.07391	301.05
1.11091	301.05
1.1479	301.05
1.1849	301.05
1.2219	300.95
1.25889	301.05
1.29589	301.05
1.33289	300.95
1.36988	300.95
1.40688	301.05
1.44388	301.05
1.48087	300.95
1.51787	301.05
1.55487	301.05
1.59186	301.05
1.62886	301.05
1.66586	301.05
1.70286	301.05
1.73985	300.95
1.77685	300.95
1.81385	301.05
1.85084	300.95
1.88784	301.05
1.92484	301.05
1.96183	301.05
1.99983	300.95
2.03683	301.05
2.07382	301.05
2.11082	301.05
2.14782	301.05
2.18481	301.05
2.22181	301.05
2.25881	301.05
2.2958	301.05
2.3328	301.05
2.3698	301.05
2.4068	301.05
2.44379	301.05
2.48079	301.05
2.51779	300.95
2.55478	301.05
2.59178	300.95
2.62878	300.95
2.66577	301.05
2.70277	300.95
2.73977	301.05
2.77676	301.05
2.81376	301.05
2.85076	300.95
2.88775	301.05
2.92475	301.05
2.96175	301.05
2.99974	301.05
3.03674	301.05
3.07374	300.95
3.11074	301.05
3.14773	301.05
3.18473	301.05
3.22173	301.05
3.25872	301.05
3.29572	301.05
3.33272	301.05
3.36971	301.05
3.40671	300.85
3.44371	300.95
3.4807	301.05
3.5177	300.85
3.5547	300.85
3.59169	300.85
3.62869	300.95
3.66569	300.95
3.70269	301.05
3.73968	300.95
3.77668	300.85
3.81368	300.95
3.85067	300.95
3.88767	300.95
3.92467	300.95
3.96166	301.05
3.99966	300.95
4.03666	300.85
4.07365	300.95
4.11065	300.95
4.14765	300.85
4.18464	300.85
4.22164	300.85
4.25864	300.95
4.29563	301.05
4.33263	300.85
4.36963	300.95
4.40663	300.95
4.44362	300.95
4.48062	300.85
4.51762	300.85
4.55461	300.95
4.59161	300.95
4.62861	300.85
4.6656	300.95
4.7026	300.95
4.7396	300.85
4.77659	301.05
4.81359	300.95
4.85059	300.95
4.88758	300.85
4.92458	301.05
4.96158	300.85
4.99957	300.85
5.03657	300.85
5.07357	300.95
5.11057	300.95
5.14756	301.05
5.18456	300.95
5.22156	300.95
5.25855	300.95
5.29555	300.95
5.33255	300.85
5.36954	300.95
5.40654	300.85
5.44354	300.85
5.48053	300.95
5.51753	300.85
5.55453	300.85
5.59152	300.95
5.62852	300.95
5.66552	300.95
5.70252	300.85
5.73951	300.85
5.77651	300.85
5.81351	300.85
5.8505	300.85
5.8875	300.85
5.9245	300.85
5.96149	300.95
5.99949	300.85
6.03649	300.85
6.07348	300.85
6.11048	300.85
6.14748	300.95
6.18447	300.95
6.22147	300.95
6.25847	300.95
6.29546	300.85
6.33246	300.95
6.36946	300.85
6.40646	300.85
6.44345	300.85
6.48045	300.95
6.51745	300.95
6.55444	300.85
6.59144	301.05
6.62844	300.85
6.66543	300.85
6.70243	300.85
6.73943	300.85
6.77642	301.05
6.81342	300.95
6.85042	300.85
6.88741	300.95
6.92441	300.95
6.96141	300.85
6.9994	300.85
7.0364	300.85
7.0734	300.85
7.1104	300.85
7.14739	300.95
7.18439	300.85
7.22139	300.95
7.25838	300.85
7.29538	300.95
7.33238	300.85
7.36937	300.85
7.40637	300.85
7.44337	300.85
7.48036	300.85
7.51736	300.95
7.55436	300.85
7.59135	300.85
7.62835	300.85
7.66535	300.85
7.70235	300.85
7.73934	300.85
7.77634	300.85
7.81334	300.85
7.85033	300.85
7.88733	300.85
7.92433	300.95
7.96132	300.85
7.99932	300.85
8.03632	300.85
8.07331	300.85
8.11031	300.75
8.14731	300.95
8.1843	300.85
8.2213	300.85
8.2583	300.85
8.29529	300.85
8.33229	300.85
8.36929	300.85
8.40629	300.85
8.44328	300.85
8.48028	300.85
8.51728	300.85
8.55427	300.85
8.59127	300.85
8.62827	300.85
8.66526	300.85
8.70226	300.85
8.73926	300.85
8.77625	300.85
8.81325	300.85
8.85025	300.75
8.88724	300.85
8.92424	300.85
8.96124	300.85
8.99923	300.75
9.03623	300.85
9.07323	300.85
9.11023	300.85
9.14722	300.85
9.18422	300.85
9.22122	300.85
9.25821	300.85
9.29521	300.85
9.33221	300.85
9.3692	300.85
9.4062	300.85
9.4432	300.85
9.48019	300.85
9.51719	300.85
9.55419	300.85
9.59118	300.85
9.62818	300.85
9.66518	300.85
9.70218	300.85
9.73917	300.85
9.77617	300.85
9.81317	301.05
9.85016	301.05
9.88716	300.95
9.92416	300.95
9.96115	300.95
9.99915	300.85
10.0361	301.05
10.0731	301.05
10.1101	301.05
10.1471	301.05
10.1841	300.85
10.2211	301.05
10.2581	300.95
10.3321	300.95
10.3691	300.85
10.4061	300.95
10.4431	301.05
10.4801	301.05
10.5171	301.05
10.5541	301.05
10.5911	301.05
10.6281	300.85
10.6651	300.95
10.7021	301.05
10.7391	301.05
10.7761	301.05
10.8131	301.05
10.8501	300.85
10.8871	301.05
10.9241	301.05
10.9611	301.05
10.9991	300.95
11.0361	300.85
11.0731	301.05
11.1101	300.95
11.1471	301.05
11.184	300.95
11.221	300.95
11.258	300.95
11.295	301.05
11.332	300.95
11.369	300.85
11.406	301.05
11.443	300.85
11.48	300.95
11.517	300.85
11.554	300.95
11.591	301.05
11.628	300.95
11.665	300.95
11.702	300.85
11.739	301.05
11.776	300.95
11.813	300.85
11.85	300.85
11.887	300.95
11.924	300.95
11.961	300.95
11.999	300.85
12.036	301.05
12.073	300.95
12.11	300.85
12.147	300.85
12.184	300.95
12.221	300.95
12.258	301.05
12.295	300.95
12.332	300.95
12.3689	300.95
12.4059	300.85
12.4429	300.95
12.4799	300.85
12.5169	300.95
12.5539	300.95
12.5909	301.05
12.6279	300.95
12.6649	301.05
12.7019	301.05
12.7389	300.85
12.7759	300.85
12.8129	301.05
12.8499	300.85
12.8869	301.05
12.9239	300.95
12.9609	301.05
12.9989	301.05
13.0359	300.95
13.0729	300.95
13.1099	301.05
13.1469	300.95
13.1839	300.95
13.2209	300.85
13.2579	301.05
13.2949	301.05
13.3319	300.85
13.4059	300.95
13.4429	300.95
13.4799	300.85
13.5169	300.85
13.5538	300.95
13.5908	300.95
13.6278	300.95
13.6648	300.95
13.7018	300.85
13.7388	300.85
13.7758	300.95
13.8128	300.85
13.8498	300.95
13.8868	301.05
13.9238	300.85
13.9608	300.95
13.9978	300.85
14.0358	300.95
14.0728	301.05
14.1098	300.85
14.1468	300.85
14.1838	300.95
14.2208	300.85
14.2578	300.95
14.2948	300.85
14.3318	300.85
14.3688	300.95
14.4058	300.95
14.4428	300.95
14.4798	300.95
14.5168	300.85
14.5538	300.95
14.5908	300.95
14.6278	300.85
14.6648	300.85
14.7018	300.85
14.7387	300.85
14.7757	300.85
14.8127	300.95
14.8497	300.85
14.8867	300.95
14.9237	300.85
14.9607	300.85
14.9977	300.95
15.0357	300.85
15.0727	300.95
15.1097	300.85
15.1467	300.85
15.1837	300.95
15.2207	300.85
15.2577	300.95
15.2947	301.05
15.3317	300.95
15.3687	300.95
15.4057	300.85
15.4427	300.95
15.4797	300.85
15.5167	300.85
15.5537	300.85
15.5907	300.85
15.6277	300.95
15.6647	300.95
15.7017	300.85
15.7387	300.85
15.7757	301.05
15.8127	300.95
15.8497	300.85
15.8866	300.85
15.9236	300.95
15.9606	300.85
15.9976	300.85
16.0356	300.85
16.0726	300.95
16.1096	300.85
16.1466	300.95
16.1836	300.95
16.2206	300.95
16.2576	301.05
16.2946	300.95
16.3316	300.85
16.3686	300.85
16.4056	300.85
16.4426	300.95
16.4796	300.85
16.5166	300.95
16.5536	300.85
16.5906	300.95
16.6276	300.95
16.6646	300.95
16.7016	300.85
16.7386	300.85
16.7756	300.85
16.8126	300.95
16.8496	300.85
16.8866	300.85
16.9236	300.95
16.9606	300.85
16.9976	300.85
17.0356	301.05
17.0725	300.85
17.1095	300.95
17.1465	300.95
17.1835	300.95
17.2205	300.85
17.2575	300.95
17.2945	300.85
17.3315	300.95
17.3685	300.85
17.4055	300.95
17.4425	300.95
17.4795	300.95
17.5165	300.85
17.5535	300.95
17.5905	300.95
17.6275	300.85
17.6645	300.85
17.7015	301.05
17.7385	300.95
17.7755	300.85
17.8125	300.85
17.8495	300.85
17.8865	300.85
17.9235	300.95
17.9605	301.05
17.9975	300.85
18.0355	300.95
18.0725	300.85
18.1095	301.05
18.1465	300.85
18.1835	300.85
18.2205	300.85
18.2574	301.05
18.2944	300.95
18.3314	300.95
18.3684	301.05
18.4054	300.95
18.4424	300.85
18.4794	301.05
18.5164	300.95
18.5534	300.95
18.5904	300.85
18.6274	300.85
18.6644	300.95
18.7014	300.85
18.7384	300.75
18.7754	300.95
18.8124	300.85
18.8494	300.85
18.8864	300.85
18.9234	300.85
18.9604	300.95
18.9974	300.95
19.0354	300.95
19.0724	300.95
19.1094	300.95
19.1464	300.85
19.1834	300.85
19.2204	300.95
19.2574	300.85
19.2944	301.05
19.3314	300.95
19.3684	300.95
19.4054	300.85
19.4423	300.95
19.4793	300.85
19.5163	300.95
19.5533	300.85
19.5903	300.85
19.6273	300.85
19.6643	300.85
19.7013	300.85
19.7383	301.05
19.7753	300.95
19.8123	300.85
19.8493	300.95
19.8863	300.95
19.9233	300.85
19.9603	300.85
19.9973	300.95
20.0353	300.85
20.0723	300.85
20.1093	301.05
20.1463	300.95
20.1833	300.85
20.2203	300.85
20.2573	300.85
20.2943	300.95
20.3313	300.85
20.3683	300.95
20.4053	300.85
20.4423	300.95
20.4793	300.85
20.5163	300.85
20.5533	300.95
20.5902	300.85
20.6272	300.85
20.6642	300.95
20.7012	300.85
20.7382	300.85
20.7752	301.05
20.8122	300.85
20.8492	300.85
20.8862	300.85
20.9232	300.95
20.9602	300.75
20.9972	300.75
21.0352	300.95
21.0722	300.85
21.1092	300.85
21.1462	300.85
21.1832	300.95
21.2202	300.85
21.2572	300.95
21.2942	300.95
21.3312	300.85
21.3682	301.05
21.4052	300.95
21.4422	300.95
21.4792	300.85
21.5162	300.85
21.5532	300.85
21.5902	300.95
21.6272	301.05
21.6642	300.85
21.7012	300.85
21.7382	300.95
21.7751	300.85
21.8121	300.85
21.8491	300.85
21.8861	300.95
21.9231	300.85
21.9601	300.95
21.9971	300.85
22.0351	300.85
22.0721	300.95
22.1091	300.85
22.1461	300.85
22.1831	300.85
22.2201	300.95
22.2571	300.85
22.2941	300.85
22.3311	300.95
22.3681	300.85
22.4051	300.85
22.4421	300.85
22.4791	300.85
22.5161	300.95
22.5531	300.95
22.5901	300.85
22.6271	300.85
22.6641	300.95
22.7011	300.85
22.7381	301.05
22.7751	300.95
22.8121	301.05
22.8491	300.85
22.8861	300.95
22.9231	300.85
22.96	300.95
22.997	301.05
23.035	301.05
23.072	300.85
23.109	300.85
23.146	300.85
23.183	300.85
23.22	300.85
23.257	300.85
23.294	300.85
23.331	300.85
23.368	300.85
23.405	300.85
23.442	300.95
23.479	300.85
23.516	300.85
23.553	300.85
23.59	300.85
23.627	300.85
23.664	300.85
23.701	300.95
23.738	300.85
23.775	300.85
23.812	300.75
23.849	300.85
23.886	300.95
23.923	300.85
23.96	300.85
23.997	300.85
24.035	300.85
24.072	300.95
24.109	300.85
24.1459	300.85
24.1829	300.85
24.2199	300.85
24.2569	300.85
24.2939	300.85
24.3309	300.85
24.3679	300.95
24.4049	300.85
24.4419	301.05
24.4789	301.05
24.5159	300.95
24.5529	300.95
24.5899	300.85
24.6269	300.95
24.6639	300.95
24.7009	300.85
24.7379	300.85
24.7749	300.95
24.8119	300.95
24.8489	300.95
24.8859	300.95
24.9229	300.85
24.9599	300.85
24.9969	300.85
25.0349	300.85
25.0719	300.85
25.1089	300.85
25.1459	300.85
25.1829	300.85
25.2199	300.85
25.2569	300.85
25.2938	300.85
25.3308	300.85
25.3678	300.85
25.4048	300.85
25.4418	300.85
25.4788	300.85
25.5158	300.85
25.5528	300.85
25.5898	300.85
25.6268	300.85
25.6638	300.85
25.7008	300.85
25.7378	300.85
25.7748	300.85
25.8118	300.95
25.8488	300.95
25.8858	301.05
25.9228	300.95
25.9598	300.95
25.9968	300.95
26.0348	300.95
26.0718	300.85
26.1088	301.05
26.1458	300.95
26.1828	300.85
26.2198	301.05
26.2568	300.85
26.2938	300.95
26.3308	301.05
26.3678	301.05
26.4048	301.05
26.4418	301.05
26.4787	300.85
26.5157	301.05
26.5527	301.05
26.5897	300.95
26.6267	301.05
26.6637	300.85
26.7007	300.95
26.7377	300.85
26.7747	300.95
26.8117	300.95
26.8487	300.85
26.8857	300.95
26.9227	300.85
26.9597	300.85
26.9967	300.85
27.0347	300.85
27.0717	300.95
27.1087	300.85
27.1457	300.85
27.1827	300.95
27.2197	300.95
27.2567	300.95
27.2937	300.95
27.3307	300.85
27.3677	300.85
27.4047	300.85
27.4417	300.85
27.4787	300.85
27.5157	300.85
27.5527	301.05
27.5897	300.85
27.6267	300.95
27.6636	300.85
27.7006	300.85
27.7376	300.95
27.7746	301.05
27.8116	300.85
27.8486	300.85
27.8856	300.85
27.9226	300.85
27.9596	300.85
27.9966	300.85
28.0346	300.85
28.0716	300.85
28.1086	300.85
28.1456	300.85
28.1826	300.85
28.2196	300.85
28.2566	300.85
28.2936	300.95
28.3306	301.05
28.3676	300.95
28.4046	300.85
28.4416	300.85
28.4786	300.85
28.5156	300.85
28.5526	300.95
28.5896	300.85
28.6266	300.95
28.6636	300.95
28.7006	300.85
28.7376	300.85
28.7746	300.85
28.8116	300.85
28.8485	300.85
28.8855	300.85
28.9225	300.85
28.9595	300.85
28.9965	300.85
29.0345	300.85
29.0715	300.85
29.1085	300.85
29.1455	300.85
29.1825	300.95
29.2195	300.85
29.2565	300.85
29.2935	300.85
29.3305	300.85
29.3675	300.85
29.4045	300.85
29.4415	300.85
29.4785	300.85
29.5155	300.85
29.5525	300.85
29.5895	300.85
29.6265	300.85
29.6635	300.85
29.7005	300.95
29.7375	300.85
29.7745	300.95
29.8115	301.05
29.8485	300.85
29.8855	300.85
29.9225	300.85
29.9595	301.05
29.9964	300.85
30.0344	300.85
30.0714	300.85
30.1084	300.85
30.1454	300.95
30.1824	300.85
30.2194	300.85
30.2564	300.85
30.2934	300.85
30.3304	300.85
30.3674	300.95
30.4044	300.85
30.4414	301.05
30.4784	300.85
30.5154	300.95
30.5524	300.85
30.5894	300.85
30.6264	300.85
30.6634	300.95
30.7004	300.85
30.7374	300.95
30.7744	300.85
30.8114	300.85
30.8484	300.85
30.8854	300.95
30.9224	300.85
30.9594	300.85
30.9964	300.95
31.0344	300.95
31.0714	300.85
31.1084	300.85
31.1454	300.85
31.1823	300.95
31.2193	300.85
31.2563	300.95
31.2933	300.95
31.3303	300.85
31.3673	300.85
31.4043	300.95
31.4413	300.85
31.4783	300.85
31.5153	300.85
31.5523	300.85
31.5893	300.85
31.6263	300.85
31.6633	300.85
31.7003	300.85
31.7373	300.85
31.7743	300.95
31.8113	300.85
31.8483	300.85
31.8853	300.85
31.9223	300.85
31.9593	300.95
31.9963	300.85
32.0343	300.85
32.0713	300.85
32.1083	300.95
32.1453	300.95
32.1823	300.85
32.2193	300.95
32.2563	300.85
32.2933	300.95
32.3303	300.85
32.3672	300.95
32.4042	300.85
32.4412	300.85
32.4782	300.85
32.5152	300.85
32.5522	300.85
32.5892	300.85
32.6262	300.85
32.6632	300.85
32.7002	300.75
32.7372	300.85
32.7742	300.85
32.8112	300.85
32.8482	300.85
32.8852	300.85
32.9222	300.85
32.9592	300.85
32.9962	300.85
33.0342	300.85
33.0712	300.95
33.1082	300.85
33.1452	300.85
33.1822	300.85
33.2192	300.85
33.2562	300.85
33.2932	300.85
33.3302	300.85
33.3672	300.85
33.4042	300.85
33.4412	300.95
33.4782	300.85
33.5152	300.85
33.5521	300.85
33.5891	300.85
33.6261	300.85
33.6631	300.85
33.7001	300.95
33.7371	300.85
33.7741	300.85
33.8111	300.85
33.8481	300.85
33.8851	300.85
33.9221	300.85
33.9591	300.85
33.9961	300.95
34.0341	300.85
34.0711	300.85
34.1081	301.05
34.1451	300.95
34.1821	300.95
34.2191	300.95
34.2561	300.85
34.2931	300.85
34.3301	300.85
34.3671	300.85
34.4041	300.85
34.4411	300.95
34.4781	300.85
34.5151	300.85
34.5521	300.85
34.5891	300.85
34.6261	300.85
34.6631	300.85
34.7	300.75
34.737	300.85
34.774	300.95
34.811	300.95
34.848	301.05
34.885	300.95
34.922	300.95
34.959	300.85
34.996	300.85
35.034	300.85
35.071	300.85
35.108	300.95
35.145	300.85
35.182	300.85
35.219	300.85
35.256	300.85
35.293	300.95
35.33	300.85
35.367	300.85
35.404	300.85
35.441	300.95
35.478	300.85
35.515	300.85
35.552	300.85
35.589	300.85
35.626	300.85
35.663	300.85
35.7	300.85
35.737	300.85
35.774	300.85
35.811	300.85
35.848	300.85
35.8849	300.85
35.9219	300.85
35.9589	300.85
35.9959	300.85
36.0339	300.85
36.0709	300.85
36.1079	300.85
36.1449	301.05
36.1819	300.95
36.2189	300.85
36.2559	300.95
36.2929	300.85
36.3299	300.85
36.3669	300.85
36.4039	300.85
36.4409	300.85
36.4779	300.85
36.5149	300.95
36.5519	300.85
36.5889	300.85
36.6259	301.05
36.6629	300.85
36.6999	300.85
36.7369	300.85
36.7739	300.85
36.8109	300.95
36.8479	301.05
36.8849	300.95
36.9219	300.95
36.9589	300.85
36.9959	300.95
37.0339	300.85
37.0708	301.05
37.1078	300.95
37.1448	300.95
37.1818	300.95
37.2188	300.85
37.2558	300.85
37.2928	300.85
37.3298	300.95
37.3668	300.95
37.4038	300.95
37.4408	300.95
37.4778	300.85
37.5148	301.05
37.5518	300.95
37.5888	300.95
37.6258	300.95
37.6628	301.05
37.6998	300.95
37.7368	300.95
37.7738	300.85
37.8108	300.85
37.8478	300.85
37.8848	300.95
37.9218	300.95
37.9588	300.95
37.9958	301.05
38.0338	301.05
38.0708	301.05
38.1078	301.05
38.1448	301.05
38.1818	301.05
38.2188	301.05
38.2557	301.05
38.2927	301.05
38.3297	301.05
38.3667	301.05
38.4037	301.05
38.4407	301.05
38.4777	301.05
38.5147	301.05
38.5517	301.05
38.5887	301.05
38.6257	301.05
38.6627	301.05
38.6997	301.05
38.7367	300.95
38.7737	301.05
38.8107	301.05
38.8477	300.95
38.8847	301.05
38.9217	300.95
38.9587	300.95
38.9957	301.05
39.0337	300.95
39.0707	301.05
39.1077	300.95
39.1447	301.05
39.1817	301.05
39.2187	301.05
39.2557	300.95
39.2927	301.05
39.3297	301.05
39.3667	301.05
39.4036	301.05
39.4406	301.05
39.4776	301.05
39.5146	301.05
39.5516	301.05
39.5886	301.05
39.6256	301.05
39.6626	301.05
39.6996	301.05
39.7366	301.05
39.7736	301.05
39.8106	301.05
39.8476	301.05
39.8846	301.05
39.9216	301.05
39.9586	301.05
39.9956	301.05
40.0336	301.05
40.0706	301.05
40.1076	301.05
40.1446	301.05
40.1816	300.95
40.2186	300.95
40.2556	300.95
40.2926	300.95
40.3296	300.95
40.3666	300.95
40.4036	300.95
40.4406	301.05
40.4776	301.05
40.5146	301.05
40.5516	301.05
40.5885	301.05
40.6255	300.95
40.6625	300.95
40.6995	300.95
40.7365	301.05
40.7735	301.05
40.8105	301.15
40.8475	301.05
40.8845	301.05
40.9215	301.15
40.9585	301.05
40.9955	301.05
41.0335	301.05
41.0705	301.05
41.1075	301.05
41.1445	301.05
41.1815	301.05
41.2185	301.05
41.2555	301.05
41.2925	300.95
41.3295	301.05
41.3665	301.05
41.4035	301.15
41.4405	301.05
41.4775	301.15
41.5145	301.05
41.5515	301.05
41.5885	301.05
41.6255	301.05
41.6625	301.05
41.6995	301.05
41.7365	300.95
41.7734	300.95
41.8104	300.95
41.8474	300.95
41.8844	301.15
41.9214	300.95
41.9584	301.05
41.9954	301.05
42.0334	301.05
42.0704	301.05
42.1074	300.95
42.1444	300.95
42.1814	300.95
42.2184	301.05
42.2554	301.05
42.2924	300.95
42.3294	301.05
42.3664	300.95
42.4034	300.95
42.4404	300.95
42.4774	300.95
42.5144	301.05
42.5514	300.95
42.5884	301.05
42.6254	301.05
42.6624	300.95
42.6994	300.95
42.7364	301.05
42.7734	300.95
42.8104	300.95
42.8474	301.05
42.8844	301.05
42.9214	300.95
42.9583	301.05
42.9953	301.05
43.0333	300.95
43.0703	301.05
43.1073	300.95
43.1443	300.95
43.1813	300.95
43.2183	301.05
43.2553	300.95
43.2923	300.95
43.3293	300.95
43.3663	300.95
43.4033	300.95
43.4403	300.95
43.4773	300.95
43.5143	301.05
43.5513	300.95
43.5883	300.95
43.6253	300.85
43.6623	300.95
43.6993	300.95
43.7363	300.95
43.7733	301.05
43.8103	301.05
43.8473	300.95
43.8843	300.95
43.9213	300.95
43.9583	300.95
43.9953	300.95
44.0333	300.85
44.0703	300.95
44.1073	300.95
44.1442	300.95
44.1812	300.85
44.2182	300.95
44.2552	300.95
44.2922	301.05
44.3292	300.95
44.3662	301.05
44.4032	300.85
44.4402	300.85
44.4772	300.95
44.5142	300.95
44.5512	300.95
44.5882	300.95
44.6252	301.05
44.6622	301.05
44.6992	300.95
44.7362	301.05
44.7732	301.05
44.8102	301.05
44.8472	301.15
44.8842	301.05
44.9212	301.05
44.9582	301.05
44.9952	301.05
45.0322	301.05
45.0692	301.05
45.1062	301.15
45.1432	301.05
45.1802	301.15
45.2172	301.05
45.2542	301.05
45.2911	301.05
45.3281	301.05
45.3651	301.15
45.4021	301.05
45.4391	301.05
45.4761	301.05
45.5131	301.05
45.5501	301.15
45.5871	301.05
45.6241	301.05
45.6611	301.05
45.6981	301.05
45.7361	301.15
45.8101	301.15
45.8471	301.05
45.8841	301.05
45.9211	301.05
45.9581	301.05
45.9951	301.05
46.0321	301.05
46.0691	301.05
46.1061	301.05
46.1431	301.05
46.1801	301.05
46.2171	301.05
46.2541	301.05
46.2911	301.05
46.3281	301.15
46.4021	301.05
46.4391	301.05
46.476	301.15
46.513	301.05
46.55	301.05
46.587	301.05
46.624	301.05
46.661	301.05
46.698	301.15
46.736	301.15
46.773	301.05
46.81	300.95
46.847	301.05
46.884	301.05
46.921	301.05
46.958	301.05
46.995	301.05
47.032	301.05
47.069	301.05
47.106	301.05
47.143	301.05
47.18	301.05
47.217	301.05
47.254	301.15
47.291	301.15
47.328	301.15
47.365	301.15
47.402	300.95
47.439	301.05
47.476	301.05
47.513	300.95
47.55	301.05
47.587	301.05
47.624	301.05
47.6609	301.05
47.6979	301.05
47.7359	301.15
47.7729	301.05
47.8099	301.05
47.8469	301.15
47.8839	301.05
47.9209	301.05
47.9579	301.15
47.9949	301.05
48.0319	301.05
48.0689	301.05
48.1059	301.05
48.1429	301.05
48.1799	301.05
48.2169	301.05
48.2539	301.05
48.2909	301.05
48.3279	301.05
48.3649	301.05
48.4019	301.05
48.4389	301.05
48.4759	301.05
48.5129	300.95
48.5499	300.95
48.5869	301.15
48.6239	300.95
48.6609	301.05
48.6979	301.05
48.7359	300.95
48.7729	301.05
48.8099	301.05
48.8468	300.95
48.8838	301.05
48.9208	301.15
48.9578	301.05
48.9948	301.15
49.0318	301.05
49.0688	301.05
49.1058	301.05
49.1428	301.05
49.1798	301.05
49.2168	301.05
49.2538	301.05
49.2908	301.05
49.3278	301.05
49.3648	301.05
49.4018	301.05
49.4388	301.05
49.4758	301.05
49.5128	301.05
49.5498	301.05
49.5868	301.05
49.6238	301.05
49.6608	301.05
49.6978	300.95
49.7358	301.05
49.7728	301.05
49.8098	301.05
49.8468	301.05
49.8838	301.05
49.9208	301.05
49.9578	301.15
49.9947	301.05
50.0317	301.15
50.0687	301.05
50.1057	301.05
50.1427	301.05
50.1797	301.05
50.2167	301.15
50.2537	301.05
50.2907	301.05
50.3277	302.25
50.3647	302.95
50.4017	303.15
50.4387	303.45
50.4757	303.35
50.5127	303.45
50.5497	303.25
50.5867	303.55
50.6237	303.45
50.6607	303.65
50.6977	303.55
50.7357	303.65
50.7727	303.65
50.8097	303.55
50.8467	303.55
50.8837	303.65
50.9207	303.65
50.9577	303.75
50.9947	303.65
51.0317	303.85
51.0687	303.95
51.1057	303.95
51.1427	303.85
51.1796	303.85
51.2166	303.85
51.2536	303.85
51.2906	303.75
51.3276	303.95
51.3646	303.95
51.4016	303.85
51.4386	304.05
51.4756	303.95
51.5126	303.95
51.5496	304.05
51.5866	304.05
51.6236	303.95
51.6606	304.05
51.6976	304.15
51.7356	304.15
51.7726	304.05
51.8096	304.05
51.8466	304.05
51.8836	303.95
51.9206	304.15
51.9576	303.85
51.9946	304.05
52.0316	304.15
52.0686	304.15
52.1056	304.15
52.1426	304.05
52.1796	304.25
52.2166	304.05
52.2536	304.05
52.2906	304.05
52.3276	304.05
52.3645	303.95
52.4015	304.05
52.4385	304.05
52.4755	304.05
52.5125	304.25
52.5495	304.25
52.5865	304.05
52.6235	304.05
52.6605	304.05
52.6975	304.05
52.7355	304.05
52.7725	304.05
52.8095	303.95
52.8465	304.15
52.8835	304.15
52.9205	304.25
52.9575	304.05
52.9945	304.25
53.0315	304.15
53.0685	304.15
53.1055	304.15
53.1425	304.25
53.1795	304.25
53.2165	304.15
53.2535	304.05
53.2905	304.25
53.3275	304.25
53.3645	304.25
53.4015	304.15
53.4385	304.15
53.4755	304.05
53.5125	304.15
53.5494	304.05
53.5864	304.15
53.6234	304.25
53.6604	304.25
53.6974	304.35
53.7354	304.35
53.7724	304.25
53.8094	304.25
53.8464	304.15
53.8834	304.15
53.9204	304.25
53.9574	304.25
53.9944	304.25
54.0314	304.25
54.0684	304.35
54.1054	304.25
54.1424	304.25
54.1794	304.15
54.2164	304.05
54.2534	304.05
54.2904	304.25
54.3274	304.15
54.3644	304.15
54.4014	304.25
54.4384	304.25
54.4754	304.35
54.5124	304.25
54.5494	304.25
54.5864	304.25
54.6234	304.15
54.6604	304.35
54.6973	304.45
54.7353	304.25
54.7723	304.15
54.8093	304.25
54.8463	304.25
54.8833	304.45
54.9203	304.25
54.9573	304.45
54.9943	304.35
55.0313	304.35
55.0683	304.35
55.1053	304.45
55.1423	304.35
55.1793	304.45
55.2163	304.55
55.2533	304.35
55.2903	304.35
55.3273	304.45
55.3643	304.45
55.4013	304.35
55.4383	304.45
55.4753	304.25
55.5123	304.45
55.5493	304.55
55.5863	304.35
55.6233	304.55
55.6603	304.55
55.6973	304.45
55.7353	304.55
55.7723	304.35
55.8093	304.25
55.8463	304.35
55.8832	304.45
55.9202	304.55
55.9572	304.35
55.9942	304.45
56.0312	304.55
56.0682	304.45
56.1052	304.45
56.1422	304.55
56.1792	304.45
56.2162	304.45
56.2532	304.55
56.2902	304.35
56.3272	304.55
56.3642	304.35
56.4012	304.45
56.4382	304.45
56.4752	304.45
56.5122	304.35
56.5492	304.45
56.5862	304.45
56.6232	304.35
56.6602	304.45
56.6972	304.45
56.7352	304.45
56.7722	304.35
56.8092	304.55
56.8462	304.45
56.8832	304.55
56.9202	304.55
56.9572	304.25
56.9942	304.35
57.0312	304.55
57.0681	304.35
57.1051	304.25
57.1421	304.35
57.1791	304.45
57.2161	304.55
57.2531	304.55
57.2901	304.55
57.3271	304.55
57.3641	304.55
57.4011	304.55
57.4381	304.55
57.4751	304.55
57.5121	304.55
57.5491	304.55
57.5861	304.55
57.6231	304.55
57.6601	304.55
57.6971	304.55
57.7351	304.55
57.7721	304.55
57.8091	304.55
57.8461	304.55
57.8831	304.55
57.9201	304.55
57.9571	304.55
57.9941	304.45
58.0311	304.45
58.0681	304.55
58.1051	304.55
58.1421	304.45
58.1791	304.55
58.2161	304.55
58.253	304.45
58.29	304.55
58.327	304.45
58.364	304.55
58.401	304.45
58.438	304.55
58.475	304.45
58.512	304.65
58.549	304.55
58.586	304.65
58.623	304.65
58.66	304.65
58.697	304.55
58.735	304.55
58.772	304.55
58.809	304.55
58.846	304.65
58.883	304.65
58.92	304.55
58.957	304.65
58.994	304.65
59.031	304.55
59.068	304.65
59.105	304.75
59.142	304.55
59.179	304.65
59.216	304.65
59.253	304.55
59.29	304.65
59.327	304.65
59.364	304.65
59.4009	304.65
59.4379	304.65
59.4749	304.65
59.5119	304.65
59.5489	304.65
59.5859	304.65
59.6229	304.65
59.6599	304.65
59.6969	304.65
59.7349	304.65
59.7719	304.65
59.8089	304.65
59.8459	304.65
59.8829	304.65
59.9199	304.65
59.9569	304.65
59.9939	304.65
60.0309	304.35
60.0679	304.35
60.1049	304.45
60.1419	304.55
60.1789	304.45
60.2159	304.35
60.2529	304.35
60.2899	304.45
60.3269	304.55
60.3639	304.55
60.4009	304.55
60.4379	304.55
60.4749	304.45
60.5119	304.55
60.5489	304.45
60.5858	304.45
60.6228	304.55
60.6598	304.55
60.6968	304.45
60.7348	304.45
60.7718	304.55
60.8088	304.55
60.8458	304.55
60.8828	304.45
60.9198	304.55
60.9568	304.35
60.9938	304.55
61.0308	304.35
61.0678	304.35
61.1048	304.45
61.1418	304.45
61.1788	304.55
61.2158	304.35
61.2528	304.15
61.2898	304.35
61.3268	304.35
61.3638	304.45
61.4008	304.45
61.4378	304.45
61.4748	304.35
61.5118	304.35
61.5488	304.35
61.5858	304.45
61.6228	304.55
61.6598	304.55
61.6968	304.45
61.7348	304.45
61.7717	304.55
61.8087	304.55
61.8457	304.35
61.8827	304.45
61.9197	304.45
61.9567	304.45
61.9937	304.35
62.0307	304.35
62.0677	304.45
62.1047	304.45
62.1417	304.45
62.1787	304.45
62.2157	304.35
62.2527	304.35
62.2897	304.55
62.3267	304.35
62.3637	304.45
62.4007	304.45
62.4377	304.45
62.4747	304.45
62.5117	304.45
62.5487	304.45
62.5857	304.35
62.6227	304.55
62.6597	304.45
62.6967	304.55
62.7347	304.55
62.7717	304.55
62.8087	304.35
62.8457	304.45
62.8827	304.55
62.9197	304.55
62.9566	304.55
62.9936	304.55
63.0306	304.55
63.0676	304.55
63.1046	304.55
63.1416	304.55
63.1786	304.65
63.2156	304.35
63.2526	304.55
63.2896	304.55
63.3266	304.45
63.3636	304.45
63.4006	304.55
63.4376	304.55
63.4746	304.55
63.5116	304.35
63.5486	304.35
63.5856	304.65
63.6226	304.65
63.6596	304.45
63.6966	304.55
63.7346	304.45
63.7716	304.55
63.8086	304.35
63.8456	304.45
63.8826	304.55
63.9196	304.55
63.9566	304.55
63.9936	304.25
64.0306	304.45
64.0676	304.35
64.1045	304.45
64.1415	304.55
64.1785	304.55
64.2155	304.45
64.2525	304.55
64.2895	304.55
64.3265	304.55
64.3635	304.55
64.4005	304.55
64.4375	304.55
64.4745	304.45
64.5115	304.65
64.5485	304.55
64.5855	304.55
64.6225	304.45
64.6595	304.45
64.6965	304.45
64.7345	304.45
64.7715	304.75
64.8085	304.55
64.8455	304.55
64.8825	304.55
64.9195	304.55
64.9565	304.55
64.9935	304.65
65.0305	304.45
65.0675	304.55
65.1045	304.45
65.1415	304.55
65.1785	304.55
65.2155	304.45
65.2525	304.35
65.2894	304.55
65.3264	304.45
65.3634	304.45
65.4004	304.55
65.4374	304.55
65.4744	304.55
65.5114	304.55
65.5484	304.65
65.5854	304.55
65.6224	304.65
65.6594	304.45
65.6964	304.45
65.7344	304.45
65.7714	304.45
65.8084	304.55
65.8454	304.45
65.8824	304.55
65.9194	304.55
65.9564	304.55
65.9934	304.65
66.0304	304.55
66.0674	304.65
66.1044	304.65
66.1414	304.55
66.1784	304.55
66.2154	304.55
66.2524	304.55
66.2894	304.55
66.3264	304.65
66.3634	304.55
66.4004	304.55
66.4374	304.45
66.4743	304.55
66.5113	304.45
66.5483	304.55
66.5853	304.55
66.6223	304.55
66.6593	304.65
66.6963	304.55
66.7343	304.65
66.7713	304.65
66.8083	304.75
66.8453	304.55
66.8823	304.65
66.9193	304.55
66.9563	304.75
66.9933	304.55
67.0303	304.55
67.0673	304.55
67.1043	304.65
67.1413	304.55
67.1783	304.45
67.2153	304.55
67.2523	304.55
67.2893	304.55
67.3263	304.45
67.3633	304.55
67.4003	304.45
67.4373	304.55
67.4743	304.55
67.5113	304.65
67.5483	304.75
67.5853	304.55
67.6223	304.65
67.6592	304.55
67.6962	304.55
67.7342	304.65
67.7712	304.45
67.8082	304.55
67.8452	304.55
67.8822	304.55
67.9192	304.45
67.9562	304.55
67.9932	304.55
68.0302	304.45
68.0672	304.45
68.1042	304.55
68.1412	304.45
68.1782	304.55
68.2152	304.45
68.2522	304.55
68.2892	304.45
68.3262	304.55
68.3632	304.55
68.4002	304.35
68.4372	304.55
68.4742	304.35
68.5112	304.55
68.5482	304.65
68.5852	304.55
68.6222	304.45
68.6592	304.55
68.6962	304.45
68.7342	304.55
68.7712	304.55
68.8081	304.55
68.8451	304.55
68.8821	304.55
68.9191	304.55
68.9561	304.55
68.9931	304.55
69.0301	304.75
69.0671	304.55
69.1041	304.55
69.1411	304.55
69.1781	304.35
69.2151	304.45
69.2521	304.55
69.2891	304.55
69.3261	304.55
69.3631	304.45
69.4001	304.65
69.4371	304.55
69.4741	304.55
69.5111	304.55
69.5481	304.55
69.5851	304.55
69.6221	304.65
69.6591	304.65
69.6961	304.55
69.7341	304.55
69.7711	304.35
69.8081	304.55
69.8451	304.45
69.8821	304.55
69.9191	304.45
69.9561	304.45
69.993	304.45
70.03	304.45
70.067	304.55
70.104	304.55
70.141	304.75
70.178	304.55
70.215	304.65
70.252	304.65
70.289	304.75
70.326	304.65
70.363	304.75
70.4	304.65
70.437	304.65
70.474	304.75
70.511	304.65
70.548	304.65
70.585	304.45
70.622	304.55
70.659	304.65
70.696	304.55
70.734	304.65
70.771	304.55
70.808	304.65
70.845	304.55
70.882	304.65
70.919	304.65
70.956	304.65
70.993	304.55
71.03	304.55
71.067	304.55
71.104	304.75
71.141	304.75
71.1779	304.65
71.2149	304.75
71.2519	304.65
71.2889	304.75
71.3259	304.65
71.3629	304.65
71.3999	304.75
71.4369	304.65
71.4739	304.65
71.5109	304.85
71.5479	304.75
71.5849	304.65
71.6219	304.65
71.6589	304.65
71.6959	304.65
71.7339	304.65
71.7709	304.65
71.8079	304.55
71.8449	304.75
71.8819	304.65
71.9189	304.65
71.9559	304.75
71.9929	304.55
72.0299	304.75
72.0669	304.55
72.1039	304.45
72.1409	304.55
72.1779	304.55
72.2149	304.65
72.2519	304.65
72.2889	304.75
72.3259	304.75
72.3628	304.55
72.3998	304.65
72.4368	304.75
72.4738	304.65
72.5108	304.75
72.5478	304.55
72.5848	304.75
72.6218	304.65
72.6588	304.55
72.6958	304.55
72.7338	304.65
72.7708	304.65
72.8078	304.75
72.8448	304.65
72.8818	304.65
72.9188	304.55
72.9558	304.65
72.9928	304.45
73.0298	304.55
73.0668	304.55
73.1038	304.55
73.1408	304.55
73.1778	304.45
73.2148	304.45
73.2518	304.55
73.2888	304.55
73.3258	304.55
73.3628	304.55
73.3998	304.55
73.4368	304.55
73.4738	304.55
73.5108	304.55
73.5477	304.55
73.5847	304.55
73.6217	304.55
73.6587	304.55
73.6957	304.55
73.7337	304.55
73.7707	304.55
73.8077	304.55
73.8447	304.55
73.8817	304.55
73.9187	304.55
73.9557	304.55
73.9927	304.75
74.0297	304.65
74.0667	304.85
74.1037	304.75
74.1407	304.75
[truncated: 14,968 more rows]

## Sheet: Figure 3b
Figure 3b
Voltage (mV)	Current (mA)	Voltage (mV)	Current (mA)
-10	-322.227	-10	-185.992
-9.9	-321.809	-9.9	-181.395
-9.8	-315.122	-9.8	-175.126
-9.7	-313.868	-9.7	-175.962
-9.6	-314.286	-9.6	-175.125
-9.5	-310.525	-9.5	-170.11
-9.4	-304.256	-9.4	-165.095
-9.3	-299.659	-9.3	-162.17
-9.2	-299.241	-9.2	-159.662
-9.1	-296.315	-9.1	-157.154
-9	-291.3	-9	-151.721
-8.9	-285.867	-8.9	-146.706
-8.8	-289.21	-8.8	-143.78
-8.7	-283.359	-8.7	-140.855
-8.6	-279.598	-8.6	-136.675
-8.5	-277.09	-8.5	-133.331
-8.4	-272.075	-8.4	-129.988
-8.3	-266.642	-8.3	-127.062
-8.2	-265.388	-8.2	-121.629
-8.1	-261.627	-8.1	-120.793
-8	-259.119	-8	-118.703
-7.9	-254.104	-7.9	-114.942
-7.8	-253.686	-7.8	-113.27
-7.7	-251.178	-7.7	-108.255
-7.6	-250.76	-7.6	-107.001
-7.5	-246.581	-7.5	-103.658
-7.4	-244.073	-7.4	-98.2244
-7.3	-238.223	-7.3	-91.5373
-7.2	-232.789	-7.2	-90.2838
-7.1	-231.535	-7.1	-85.2684
-7	-226.938	-7	-78.9993
-6.9	-221.923	-6.9	-76.4917
-6.8	-216.072	-6.8	-73.1481
-6.7	-216.072	-6.7	-71.8942
-6.6	-210.221	-6.6	-65.6252
-6.5	-211.474	-6.5	-62.6995
-6.4	-205.206	-6.4	-62.6994
-6.3	-199.772	-6.3	-60.6095
-6.2	-196.429	-6.2	-52.669
-6.1	-197.265	-6.1	-48.9075
-6	-196.011	-6	-45.9819
-5.9	-190.996	-5.9	-45.9815
-5.8	-188.07	-5.8	-42.6383
-5.7	-185.981	-5.7	-38.4589
-5.6	-182.219	-5.6	-36.7867
-5.5	-180.13	-5.5	-30.0999
-5.4	-174.279	-5.4	-21.7413
-5.3	-175.95	-5.3	-22.577
-5.2	-170.935	-5.2	-19.2336
-5.1	-168.428	-5.1	-14.2182
-5	-165.084	-5	-14.2182
-4.9	-162.158	-4.9	-7.1133
-4.8	-158.815	-4.8	-4.1878
-4.7	-153.8	-4.7	-3.3516
-4.6	-154.636	-4.6	0.4096
-4.5	-149.62	-4.5	7.9327
-4.4	-146.277	-4.4	8.7686
-4.3	-142.516	-4.3	11.2762
-4.2	-135.411	-4.2	16.7095
-4.1	-132.903	-4.1	18.7992
-4	-130.395	-4	22.9786
-3.9	-127.47	-3.9	24.2324
-3.8	-126.634	-3.8	29.2476
-3.7	-122.873	-3.7	31.3373
-3.6	-118.693	-3.6	33.427
-3.5	-109.081	-3.5	40.5319
-3.4	-109.917	-3.4	43.4577
-3.3	-106.155	-3.3	45.9653
-3.2	-100.722	-3.2	47.2191
-3.1	-99.0504	-3.1	51.8165
-3	-93.6171	-3	57.6676
-2.9	-91.5277	-2.9	58.5035
-2.8	-87.7662	-2.8	61.0112
-2.7	-79.4077	-2.7	64.7727
-2.6	-82.7509	-2.6	71.4595
-2.5	-79.4076	-2.5	70.206
-2.4	-78.5715	-2.4	76.0569
-2.3	-72.3028	-2.3	78.5646
-2.2	-70.2129	-2.2	83.162
-2.1	-68.1233	-2.1	91.1029
-2	-63.526	-2	89.8491
-1.9	-61.4364	-1.9	90.2673
-1.8	-57.6749	-1.8	98.6259
-1.7	-56.0032	-1.7	100.716
-1.6	-52.2418	-1.6	104.059
-1.5	-49.7343	-1.5	99.462
-1.4	-44.3012	-1.4	112
-1.3	-44.7189	-1.3	110.746
-1.2	-40.9575	-1.2	117.015
-1.1	-35.5246	-1.1	120.359
-1	-31.7631	-1	122.867
-0.9	-27.5837	-0.9	124.956
-0.8	-26.7478	-0.8	129.971
-0.7	-23.8225	-0.7	129.971
-0.6	-19.2252	-0.6	132.479
-0.5	-10.0307	-0.5	135.822
-0.4	-12.1202	-0.4	140.838
-0.3	-6.6871	-0.3	137.495
-0.2	-3.3438	-0.2	149.197
-0.1	-0.8361	-0.1	150.033
-2.52621e-07	5.68434e-14	-2.52621e-07	151.286
0.0999997	5.0149	0.0999997	152.122
0.2	8.3583	0.2	156.302
0.3	13.7913	0.3	163.407
0.4	15.8812	0.4	163.825
0.5	17.9708	0.5	167.168
0.6	23.4039	0.6	170.512
0.7	25.4936	0.7	175.945
0.8	30.0908	0.8	181.796
0.9	33.4343	0.9	183.886
1	37.1958	1	185.976
1.1	40.9571	1.1	191.409
1.2	40.1214	1.2	193.916
1.3	45.9723	1.3	195.17
1.4	48.48	1.4	199.768
1.5	49.7339	1.5	202.275
1.6	50.5697	1.6	209.798
1.7	56.4207	1.7	210.634
1.8	55.1669	1.8	215.649
1.9	64.3614	1.9	218.157
2	69.7945	2	222.754
2.1	71.0483	2.1	226.516
2.2	72.7202	2.2	230.695
2.3	76.4817	2.3	233.203
2.4	78.9892	2.4	236.964
2.5	85.2581	2.5	240.308
2.6	86.5119	2.6	244.487
2.7	85.2581	2.7	246.577
2.8	89.8553	2.8	249.921
2.9	91.9451	2.9	252.846
3	99.4677	3	257.443
3.1	101.975	3.1	261.205
3.2	104.483	3.2	262.041
3.3	104.483	3.3	264.966
3.4	108.662	3.4	270.4
3.5	112.842	3.5	274.997
3.6	112.006	3.6	276.251
3.7	117.857	3.7	279.594
3.8	121.618	3.8	284.192
3.9	127.887	3.9	283.774
4	126.216	4	289.207
4.1	131.649	4.1	290.879
4.2	133.738	4.2	296.73
4.3	133.738	4.3	299.238
4.4	142.933	4.4	299.656
4.5	142.933	4.5	302.581
4.6	150.874	4.6	307.178
4.7	153.381	4.7	309.268
4.8	157.979	4.8	311.358
4.9	159.232	4.9	318.045
5	163.412	5	321.389
5.1	168.845	5.1	325.15
5.2	171.352	5.2	330.165
5.3	176.368	5.3	333.509
5.4	178.875	5.4	336.016
5.5	183.054	5.5	339.36
5.6	182.219	5.6	342.286
5.7	189.742	5.7	346.465
5.8	191.831	5.8	346.465
5.9	195.175	5.9	350.644
6	199.772	6	356.078
6.1	207.713	6.1	359.003
6.2	206.459	6.2	358.585
6.3	209.802	6.3	364.854
6.4	213.982	6.4	364.437
6.5	215.236	6.5	370.706
6.6	217.325	6.6	375.721
6.7	221.922	6.7	378.229
6.8	224.43	6.8	383.662
6.9	227.355	6.9	387.841
7	232.371	7	391.603
7.1	235.714	7.1	390.767
7.2	238.222	7.2	395.364
7.3	243.237	7.3	396.2
7.4	244.491	7.4	401.633
7.5	248.252	7.5	406.649
7.6	252.014	7.6	412.082
7.7	254.939	7.7	415.425
7.8	258.7	7.8	419.187
7.9	260.372	7.9	419.187
8	262.044	8	426.292
8.1	268.731	8.1	422.948
8.2	274.582	8.2	429.635
8.3	276.254	8.3	434.65
8.4	275.836	8.4	434.65
8.5	280.433	8.5	438.83
8.6	287.538	8.6	439.666
8.7	287.956	8.7	448.024
8.8	292.553	8.8	449.696
8.9	296.732	8.9	453.875
9	294.643	9	454.293
9.1	303.001	9.1	457.637
9.2	305.509	9.2	462.652
9.3	308.852	9.3	468.085
9.4	310.524	9.4	471.011
9.5	316.375	9.5	473.518
9.6	320.137	9.6	474.354
9.7	321.39	9.7	479.369
9.8	322.226	9.8	484.385
9.9	327.659	9.9	488.146
10	330.167	10	489.4

## Sheet: Figure 3c
Figure 3c
375 nm		405 nm		532 nm		633 nm		1064 nm		10.6 mm		118.8 mm
Voltage (mV)	∆I (mA)	Voltage (mV)	∆I (mA)	Voltage (mV)	∆I (mA)	Voltage (mV)	∆I (mA)	Voltage (mV)	∆I (mA)	Voltage (mV)	∆I (mA)	Voltage (mV)	∆I (mA)
-10	85.2502	-10	240.285	-10	165.905	-10	104.892	-10	136.235	-9.98	103.604	-10	22.567
-9.9	87.3392	-9.99	234.852	-9.9	160.891	-9.9	109.488	-9.9	140.414	-9.96	104.032	-9.97998	22.5337
-9.8	86.5038	-9.98	235.689	-9.8	162.144	-9.8	103.22	-9.8	139.996	-9.94	104.317	-9.95996	22.4192
-9.7	82.7429	-9.97	240.703	-9.7	163.815	-9.7	104.892	-9.7	137.907	-9.92	104.713	-9.93994	22.5443
-9.6	83.1607	-9.96	241.539	-9.6	162.562	-9.6	101.966	-9.6	139.161	-9.9	104.875	-9.91992	22.6023
-9.5	84.4142	-9.95	239.449	-9.5	163.816	-9.5	104.056	-9.5	140.414	-9.88	104.793	-9.8999	22.5867
-9.4	90.6827	-9.94	242.374	-9.4	165.069	-9.4	98.6241	-9.4	139.161	-9.86	104.679	-9.87988	22.5478
-9.3	89.4292	-9.93	238.614	-9.3	168.83	-9.3	106.564	-9.3	137.489	-9.84	105.23	-9.85986	22.5261
-9.2	85.6681	-9.92	234.435	-9.2	166.741	-9.2	99.8773	-9.2	139.579	-9.82	106.5	-9.83984	22.4118
-9.1	89.8467	-9.91	237.36	-9.1	160.89	-9.1	102.385	-9.1	139.161	-9.8	107.034	-9.81982	22.5531
-9	93.1898	-9.9	231.092	-9	166.741	-9	107.399	-9	139.579	-9.78	107.114	-9.7998	22.6593
-8.9	91.5184	-9.89	229.42	-8.9	162.144	-8.9	103.221	-8.9	139.161	-9.76	107.415	-9.77978	22.5524
-8.8	91.5186	-9.88	227.331	-8.8	157.547	-8.8	107.817	-8.8	145.43	-9.74	107.898	-9.75976	22.5445
-8.7	91.9365	-9.87	225.66	-8.7	164.651	-8.7	106.981	-8.7	142.505	-9.72	107.17	-9.73974	22.7458
-8.6	95.2795	-9.86	230.256	-8.6	162.144	-8.6	111.16	-8.6	142.923	-9.7	106.678	-9.71972	22.6185
-8.5	92.772	-9.85	231.092	-8.5	157.547	-8.5	111.578	-8.5	143.759	-9.68	106.985	-9.6997	22.8303
-8.4	93.1902	-9.84	230.256	-8.4	159.219	-8.4	112.414	-8.4	142.087	-9.66	107.303	-9.67968	22.9038
-8.3	98.2046	-9.83	228.167	-8.3	167.159	-8.3	107.399	-8.3	139.579	-9.64	107.482	-9.65966	22.8887
-8.2	92.3544	-9.82	229.838	-8.2	167.576	-8.2	112.414	-8.2	143.759	-9.62	107.45	-9.63964	22.8884
-8.1	93.19	-9.81	229.421	-8.1	164.233	-8.1	115.757	-8.1	140.833	-9.6	107.791	-9.61962	23.0785
-8	88.5932	-9.8	230.256	-8	165.905	-8	114.921	-8	140.416	-9.58	107.945	-9.5996	22.937
-7.9	88.1751	-9.79	231.928	-7.9	163.398	-7.9	122.861	-7.9	139.162	-9.56	108.111	-9.57958	23.0389
-7.8	86.0861	-9.78	233.6	-7.8	161.726	-7.8	124.951	-7.8	140.416	-9.54	107.853	-9.55956	23.0298
-7.7	81.0714	-9.77	231.928	-7.7	167.576	-7.7	117.846	-7.7	142.923	-9.52	107.342	-9.53954	23.0044
-7.6	87.3395	-9.76	234.017	-7.6	165.069	-7.6	121.189	-7.6	143.759	-9.5	106.747	-9.51952	23.1278
-7.5	87.3394	-9.75	230.674	-7.5	165.905	-7.5	119.518	-7.5	142.923	-9.48	107.054	-9.4995	23.1924
-7.4	88.1752	-9.74	223.152	-7.4	164.651	-7.4	120.353	-7.4	145.849	-9.46	107.22	-9.47948	23.0068
-7.3	95.2798	-9.73	224.823	-7.3	167.159	-7.3	114.085	-7.3	146.685	-9.44	107.528	-9.45946	23.2189
-7.2	94.8616	-9.72	229.419	-7.2	169.248	-7.2	118.264	-7.2	142.506	-9.42	107.786	-9.43944	23.2831
-7.1	92.3547	-9.71	224.823	-7.1	171.756	-7.1	113.249	-7.1	146.267	-9.4	107.845	-9.41942	23.276
-7	93.6079	-9.7	229.002	-7	162.144	-7	111.996	-7	147.939	-9.38	107.73	-9.3994	23.2419
-6.9	97.3688	-9.69	225.242	-6.9	162.562	-6.9	112.414	-6.9	145.431	-9.36	107.333	-9.37938	23.3566
-6.8	95.6974	-9.68	224.824	-6.8	161.726	-6.8	111.996	-6.8	142.924	-9.34	107.792	-9.35936	23.3008
-6.7	94.0259	-9.67	227.749	-6.7	164.651	-6.7	114.503	-6.7	144.178	-9.32	107.852	-9.33934	23.2729
-6.6	100.294	-9.66	226.077	-6.6	165.069	-6.6	112.414	-6.6	144.596	-9.3	108.011	-9.31932	23.4503
-6.5	97.7874	-9.65	217.72	-6.5	165.905	-6.5	116.175	-6.5	148.775	-9.28	108.092	-9.2993	23.3169
-6.4	96.9514	-9.64	224.824	-6.4	168.83	-6.4	115.339	-6.4	142.506	-9.26	108.225	-9.27928	23.4189
-6.3	100.294	-9.63	223.57	-6.3	169.248	-6.3	115.757	-6.3	139.163	-9.24	108.253	-9.25926	23.4907
-6.2	98.6228	-9.62	221.481	-6.2	173.427	-6.2	117.428	-6.2	143.76	-9.22	108.321	-9.23924	23.4213
-6.1	101.966	-9.61	226.913	-6.1	171.338	-6.1	115.339	-6.1	148.357	-9.2	108.369	-9.21922	23.5017
-6	101.548	-9.6	226.495	-6	170.502	-6	112.832	-6	150.029	-9.18	108.417	-9.1992	23.5059
-5.9	104.891	-9.59	216.466	-5.9	171.338	-5.9	110.742	-5.9	145.014	-9.16	108.688	-9.17918	23.5647
-5.8	99.4588	-9.58	217.72	-5.8	170.502	-5.8	111.996	-5.8	145.432	-9.14	107.671	-9.15916	23.6226
-5.7	96.1154	-9.57	218.555	-5.7	178.024	-5.7	116.175	-5.7	147.522	-9.12	107.258	-9.13914	23.6269
-5.6	99.0403	-9.56	214.794	-5.6	176.352	-5.6	114.921	-5.6	145.433	-9.1	106.954	-9.11912	23.6072
-5.5	96.9513	-9.55	213.958	-5.5	176.352	-5.5	117.01	-5.5	150.03	-9.08	107.752	-9.0991	23.5886
-5.4	98.6226	-9.54	218.555	-5.4	182.621	-5.4	114.921	-5.4	152.537	-9.06	107.471	-9.07908	23.6641
-5.3	99.4586	-9.53	216.883	-5.3	185.128	-5.3	122.025	-5.3	153.373	-9.04	107.376	-9.05906	23.7148
-5.2	103.637	-9.52	214.377	-5.2	186.382	-5.2	117.428	-5.2	151.701	-9.02	107.553	-9.03904	23.8569
-5.1	104.055	-9.51	217.719	-5.1	183.039	-5.1	114.503	-5.1	154.209	-9	107.943	-9.01902	23.7588
-5	96.5334	-9.5	220.227	-5	180.949	-5	109.906	-5	150.865	-8.98	108.357	-8.999	23.6997
-4.9	96.9514	-9.49	219.391	-4.9	175.935	-4.9	114.921	-4.9	155.045	-8.96	108.49	-8.97898	23.6106
-4.8	96.9514	-9.48	222.317	-4.8	175.517	-4.8	106.981	-4.8	154.627	-8.94	108.387	-8.95896	23.5778
-4.7	99.4586	-9.47	221.063	-4.7	178.86	-4.7	111.16	-4.7	150.448	-8.92	108.25	-8.93894	23.4364
-4.6	97.7871	-9.46	228.584	-4.6	179.278	-4.6	118.264	-4.6	155.045	-8.9	108.013	-8.91892	23.3761
-4.5	93.1901	-9.45	225.241	-4.5	176.77	-4.5	115.339	-4.5	157.553	-8.88	107.765	-8.8989	23.3992
-4.4	95.6975	-9.44	217.302	-4.4	175.099	-4.4	111.996	-4.4	155.046	-8.86	107.621	-8.87888	23.4712
-4.3	94.8621	-9.43	222.734	-4.3	180.114	-4.3	113.667	-4.3	153.792	-8.84	106.39	-8.85886	23.4537
-4.2	95.6975	-9.42	218.138	-4.2	173.009	-4.2	113.667	-4.2	152.12	-8.82	107.738	-8.83884	23.3478
-4.1	91.5186	-9.41	223.988	-4.1	180.949	-4.1	116.592	-4.1	151.702	-8.8	109.058	-8.81882	23.318
-4	95.2797	-9.4	227.331	-4	178.86	-4	117.846	-4	153.374	-8.78	108.912	-8.7988	23.3187
-3.9	98.2046	-9.39	226.913	-3.9	182.621	-3.9	116.592	-3.9	151.702	-8.76	109.208	-8.77878	23.3397
-3.8	91.9365	-9.38	233.599	-3.8	176.352	-3.8	115.757	-3.8	155.881	-8.74	109.359	-8.75876	23.2558
-3.7	97.3691	-9.37	224.824	-3.7	178.442	-3.7	114.085	-3.7	154.21	-8.72	109.409	-8.73874	23.275
-3.6	100.712	-9.36	227.331	-3.6	183.875	-3.6	120.772	-3.6	152.12	-8.7	109.547	-8.71872	23.3067
-3.5	96.9511	-9.35	231.092	-3.5	185.964	-3.5	119.936	-3.5	149.613	-8.68	109.737	-8.6987	23.2573
-3.4	94.4438	-9.34	228.167	-3.4	183.039	-3.4	120.354	-3.4	153.374	-8.66	110.175	-8.67868	23.3395
-3.3	96.5331	-9.33	230.256	-3.3	182.203	-3.3	119.518	-3.3	152.12	-8.64	110.518	-8.65866	23.2268
-3.2	101.966	-9.32	227.749	-3.2	184.293	-3.2	113.249	-3.2	147.941	-8.62	110.997	-8.63864	23.253
-3.1	98.6227	-9.31	225.66	-3.1	184.292	-3.1	117.428	-3.1	150.867	-8.6	111.127	-8.61862	23.1945
-3	101.13	-9.3	230.256	-3	186.382	-3	117.428	-3	151.285	-8.58	111.218	-8.5986	23.0728
-2.9	105.727	-9.29	228.585	-2.9	183.457	-2.9	120.353	-2.9	150.031	-8.56	111.152	-8.57858	23.0894
-2.8	100.294	-9.28	234.853	-2.8	182.203	-2.8	114.921	-2.8	148.777	-8.54	110.987	-8.55856	23.0786
-2.7	104.055	-9.27	231.929	-2.7	179.696	-2.7	117.428	-2.7	144.18	-8.52	110.894	-8.53854	23.0813
-2.6	104.891	-9.26	229.003	-2.6	187.218	-2.6	119.1	-2.6	154.21	-8.5	110.862	-8.51852	23.1
-2.5	108.234	-9.25	236.525	-2.5	182.203	-2.5	119.935	-2.5	149.614	-8.48	110.934	-8.4985	23.1392
-2.4	103.638	-9.24	234.436	-2.4	186.382	-2.4	111.16	-2.4	154.628	-8.46	110.916	-8.47848	23.1434
-2.3	104.055	-9.23	234.018	-2.3	183.875	-2.3	117.01	-2.3	150.867	-8.44	110.979	-8.45846	23.2281
-2.2	100.712	-9.22	235.689	-2.2	183.875	-2.2	112.414	-2.2	153.375	-8.42	110.981	-8.43844	23.1242
-2.1	104.473	-9.21	236.524	-2.1	178.86	-2.1	106.981	-2.1	159.226	-8.4	111.165	-8.41842	23.1741
-2	102.802	-9.2	234.435	-2	178.442	-2	106.145	-2	153.375	-8.38	111.273	-8.3984	23.2769
-1.9	100.712	-9.19	234.435	-1.9	183.039	-1.9	108.235	-1.9	151.704	-8.36	111.326	-8.37838	23.1367
-1.8	102.384	-9.18	234.853	-1.8	178.442	-1.8	109.488	-1.8	156.301	-8.34	111.285	-8.35836	23.154
-1.7	105.309	-9.17	242.375	-1.7	185.546	-1.7	110.742	-1.7	156.719	-8.32	111.227	-8.33834	23.3174
-1.6	103.219	-9.16	241.539	-1.6	186.382	-1.6	111.578	-1.6	156.301	-8.3	110.975	-8.31832	23.1541
-1.5	106.145	-9.15	237.778	-1.5	187.218	-1.5	114.085	-1.5	149.196	-8.28	110.815	-8.2983	23.2276
-1.4	106.145	-9.14	243.211	-1.4	190.979	-1.4	109.488	-1.4	156.301	-8.26	110.839	-8.27828	23.2828
-1.3	102.384	-9.13	233.599	-1.3	188.053	-1.3	107.817	-1.3	155.465	-8.24	110.768	-8.25826	23.2544
-1.2	102.384	-9.12	228.585	-1.2	188.471	-1.2	111.16	-1.2	157.973	-8.22	111.045	-8.23824	23.3585
-1.1	108.652	-9.11	235.271	-1.1	182.621	-1.1	117.01	-1.1	155.883	-8.2	111.131	-8.21822	23.3756
-1	109.906	-9.1	233.182	-1	180.531	-1	111.578	-1	154.63	-8.18	111.264	-8.1982	23.4291
-0.9	106.145	-9.09	239.032	-0.9	188.471	-0.9	115.339	-0.9	152.54	-8.16	111.333	-8.17818	23.563
-0.8	110.742	-9.08	233.182	-0.8	186.8	-0.8	117.428	-0.8	156.719	-8.14	111.409	-8.15816	23.6187
-0.7	108.234	-9.07	239.45	-0.7	180.949	-0.7	114.503	-0.7	153.794	-8.12	111.371	-8.13814	23.6742
-0.6	111.995	-9.06	237.779	-0.6	184.292	-0.6	118.682	-0.6	151.704	-8.1	111.331	-8.11812	23.6935
-0.5	109.07	-9.05	239.867	-0.5	181.785	-0.5	115.338	-0.5	145.853	-8.08	111.19	-8.0981	23.7676
-0.4	113.667	-9.04	236.524	-0.4	185.128	-0.4	114.503	-0.4	152.958	-8.06	110.917	-8.07808	23.6674
-0.3	117.428	-9.03	238.196	-0.3	180.531	-0.3	110.742	-0.3	144.182	-8.04	110.928	-8.05806	23.7196
-0.2	112.413	-9.02	237.36	-0.2	180.114	-0.2	111.996	-0.2	152.541	-8.02	110.844	-8.03804	23.7415
-0.1	111.996	-9.01	236.107	-0.1	180.949	-0.1	109.07	-0.1	150.869	-8	111.039	-8.01802	23.7686
-2.52621e-07	114.921	-9	237.36	-2.52621e-07	177.606	-2.52621e-07	110.742	-2.52621e-07	151.286	-7.98	111.123	-7.998	23.8026
0.0999997	107.816	-8.99	230.674	0.0999997	183.039	0.0999997	114.921	0.0999997	147.107	-7.96	111.384	-7.97798	23.9012
0.2	108.234	-8.98	234.017	0.2	182.203	0.2	119.1	0.2	147.943	-7.94	111.492	-7.95796	23.789
0.3	107.817	-8.97	231.092	0.3	176.77	0.3	111.995	0.3	149.615	-7.92	111.628	-7.93794	23.753
0.4	109.906	-8.96	234.853	0.4	189.307	0.4	121.607	0.4	147.943	-7.9	111.739	-7.91792	23.8517
0.5	106.563	-8.95	237.778	0.5	185.128	0.5	124.114	0.5	149.197	-7.88	111.834	-7.8979	23.679
0.6	109.488	-8.94	244.046	0.6	186.382	0.6	121.607	0.6	147.108	-7.86	111.986	-7.87788	23.6794
0.7	103.637	-8.93	236.942	0.7	189.725	0.7	120.353	0.7	150.451	-7.84	112.112	-7.85786	23.7335
0.8	104.474	-8.92	231.51	0.8	189.725	0.8	119.099	0.8	151.705	-7.82	111.845	-7.83784	23.7405
0.9	104.891	-8.91	229.421	0.9	189.725	0.9	115.757	0.9	150.452	-7.8	112.068	-7.81782	23.751
1	114.085	-8.9	233.181	1	190.979	1	116.592	1	148.78	-7.78	112.25	-7.7978	23.761
1.1	108.652	-8.89	234.853	1.1	186.382	1.1	118.264	1.1	150.452	-7.76	112.197	-7.77778	23.6059
1.2	104.474	-8.88	235.271	1.2	181.785	1.2	117.846	1.2	153.795	-7.74	112.363	-7.75776	23.6507
1.3	114.503	-8.87	227.75	1.3	192.232	1.3	121.189	1.3	149.198	-7.72	112.446	-7.73774	23.7292
1.4	101.548	-8.86	233.599	1.4	186.382	1.4	115.756	1.4	151.288	-7.7	112.443	-7.71772	23.7054
1.5	106.563	-8.85	236.107	1.5	183.457	1.5	112.831	1.5	152.542	-7.68	112.128	-7.6977	23.7312
1.6	107.816	-8.84	235.689	1.6	176.77	1.6	118.264	1.6	159.228	-7.66	111.86	-7.67768	23.7124
1.7	103.22	-8.83	231.51	1.7	175.517	1.7	117.428	1.7	154.213	-7.64	111.514	-7.65766	23.7305
1.8	101.966	-8.82	230.256	1.8	174.263	1.8	126.204	1.8	160.482	-7.62	111.645	-7.63764	23.7094
1.9	105.309	-8.81	235.271	1.9	170.92	1.9	108.652	1.9	153.796	-7.6	111.701	-7.61762	23.7904
2	99.4587	-8.8	231.928	2	173.427	2	111.16	2	152.96	-7.58	111.422	-7.5976	23.6751
2.1	99.8765	-8.79	232.764	2.1	171.756	2.1	109.488	2.1	155.468	-7.56	111.069	-7.57758	23.7017
2.2	106.563	-8.78	233.181	2.2	176.352	2.2	106.981	2.2	157.975	-7.54	110.929	-7.55756	23.8253
2.3	105.309	-8.77	232.346	2.3	172.591	2.3	111.995	2.3	156.721	-7.52	110.768	-7.53754	23.732
2.4	114.503	-8.76	232.346	2.4	170.92	2.4	109.488	2.4	157.975	-7.5	110.49	-7.51752	23.6674
2.5	112.831	-8.75	231.51	2.5	171.755	2.5	110.324	2.5	155.05	-7.48	110.672	-7.4975	23.8097
2.6	109.07	-8.74	231.511	2.6	170.92	2.6	109.488	2.6	157.975	-7.46	111.097	-7.47748	23.7364
2.7	108.652	-8.73	234.853	2.7	166.323	2.7	112.831	2.7	161.319	-7.44	111.147	-7.45746	23.6622
2.8	108.234	-8.72	234.017	2.8	169.666	2.8	113.249	2.8	160.065	-7.42	111.211	-7.43744	23.6888
2.9	106.563	-8.71	226.914	2.9	169.666	2.9	110.742	2.9	160.901	-7.4	111.311	-7.41742	23.4555
3	109.488	-8.7	230.674	3	171.338	3	108.652	3	157.976	-7.38	111.13	-7.3974	23.4356
3.1	115.756	-8.69	232.763	3.1	168.412	3.1	109.07	3.1	159.23	-7.36	111.042	-7.37738	23.4646
3.2	109.906	-8.68	234.436	3.2	167.577	3.2	107.816	3.2	157.558	-7.34	110.933	-7.35736	23.4603
3.3	109.488	-8.67	235.689	3.3	171.338	3.3	101.13	3.3	160.483	-7.32	110.847	-7.33734	23.4671
3.4	111.578	-8.66	233.599	3.4	170.084	3.4	105.309	3.4	161.737	-7.3	111.065	-7.31732	23.4735
3.5	108.235	-8.65	227.749	3.5	171.338	3.5	104.473	3.5	162.155	-7.28	111.275	-7.2973	23.5387
3.6	104.891	-8.64	230.674	3.6	174.681	3.6	106.145	3.6	164.245	-7.26	111.372	-7.27728	23.5533
3.7	109.488	-8.63	230.256	3.7	173.427	3.7	103.22	3.7	161.737	-7.24	111.445	-7.25726	23.6057
3.8	110.742	-8.62	232.345	3.8	167.994	3.8	107.816	3.8	162.573	-7.22	111.532	-7.23724	23.51
3.9	108.234	-8.61	223.988	3.9	168.412	3.9	107.398	3.9	155.886	-7.2	111.756	-7.21722	23.5359
4	107.399	-8.6	222.316	4	170.502	4	101.548	4	162.991	-7.18	111.789	-7.1972	23.6551
4.1	105.309	-8.59	226.077	4.1	168.83	4.1	104.055	4.1	159.23	-7.16	111.899	-7.17718	23.5248
4.2	114.921	-8.58	225.66	4.2	174.681	4.2	102.802	4.2	162.992	-7.14	111.969	-7.15716	23.5175
4.3	112.413	-8.57	235.271	4.3	177.188	4.3	103.219	4.3	165.499	-7.12	111.961	-7.13714	23.609
4.4	118.682	-8.56	238.196	4.4	174.263	4.4	104.055	4.4	156.723	-7.1	111.837	-7.11712	23.4453
4.5	108.652	-8.55	236.524	4.5	174.263	4.5	105.309	4.5	159.648	-7.08	111.598	-7.0971	23.396
4.6	114.085	-8.54	238.614	4.6	172.591	4.6	107.816	4.6	156.305	-7.06	111.486	-7.07708	23.5165
4.7	111.577	-8.53	232.346	4.7	167.994	4.7	103.22	4.7	155.887	-7.04	111.136	-7.05706	23.4081
4.8	113.667	-8.52	236.524	4.8	168.83	4.8	103.219	4.8	153.379	-7.02	111.076	-7.03704	23.48
4.9	118.264	-8.51	230.675	4.9	174.263	4.9	102.384	4.9	158.813	-7	110.986	-7.01702	23.4734
5	118.264	-8.5	234.435	5	171.338	5	103.637	5	157.977	-6.98	111.163	-6.997	23.5455
5.1	111.578	-8.49	231.51	5.1	171.756	5.1	105.727	5.1	156.305	-6.96	111.274	-6.97698	23.5356
5.2	120.771	-8.48	231.092	5.2	171.338	5.2	105.727	5.2	158.813	-6.94	111.368	-6.95696	23.6556
5.3	123.279	-8.47	229.839	5.3	171.755	5.3	107.398	5.3	157.141	-6.92	111.472	-6.93694	23.6594
5.4	118.682	-8.46	232.346	5.4	173.845	5.4	102.383	5.4	157.141	-6.9	111.496	-6.91692	23.675
5.5	120.353	-8.45	229.838	5.5	172.173	5.5	99.8758	5.5	156.305	-6.88	111.19	-6.8969	23.7829
5.6	119.1	-8.44	222.734	5.6	172.591	5.6	105.308	5.6	160.067	-6.86	110.967	-6.87688	23.7955
5.7	119.935	-8.43	226.078	5.7	171.756	5.7	107.816	5.7	156.723	-6.84	110.932	-6.85686	23.7321
5.8	117.428	-8.42	226.496	5.8	178.441	5.8	99.0394	5.8	154.634	-6.82	111.051	-6.83684	23.9697
5.9	122.025	-8.41	224.824	5.9	171.337	5.9	102.383	5.9	155.47	-6.8	111.216	-6.81682	23.8176
6	121.607	-8.4	226.078	6	174.68	6	108.233	6	156.306	-6.78	111.549	-6.7968	23.957
6.1	122.443	-8.39	236.106	6.1	170.502	6.1	102.8	6.1	151.291	-6.76	111.581	-6.77678	24.0896
6.2	115.756	-8.38	228.585	6.2	171.755	6.2	108.233	6.2	152.127	-6.74	111.512	-6.75676	23.9636
6.3	112.831	-8.37	227.749	6.3	177.188	6.3	109.904	6.3	155.052	-6.72	111.302	-6.73674	24.0613
6.4	112.831	-8.36	231.51	6.4	171.755	6.4	104.889	6.4	150.455	-6.7	111.291	-6.71672	24.2447
6.5	111.16	-8.35	230.256	6.5	176.77	6.5	107.815	6.5	155.47	-6.68	111.007	-6.6967	24.2988
6.6	119.935	-8.34	221.899	6.6	178.441	6.6	107.397	6.6	158.396	-6.66	111.089	-6.67668	24.3146
6.7	112.831	-8.33	230.256	6.7	174.68	6.7	104.889	6.7	156.306	-6.64	111.413	-6.65666	24.4999
6.8	111.995	-8.32	226.078	6.8	177.605	6.8	104.053	6.8	159.232	-6.62	111.731	-6.63664	24.46
6.9	114.085	-8.31	234.435	6.9	176.769	6.9	99.0386	6.9	160.486	-6.6	112.017	-6.61662	24.4344
7	114.503	-8.3	229.42	7	182.202	7	104.889	7	159.232	-6.58	112.117	-6.5966	24.474
7.1	114.085	-8.29	234.018	7.1	180.53	7.1	103.218	7.1	155.053	-6.56	112.157	-6.57658	24.4772
7.2	110.742	-8.28	232.763	7.2	177.187	7.2	103.635	7.2	157.142	-6.54	112.267	-6.55656	24.4739
7.3	99.8766	-8.27	236.942	7.3	180.112	7.3	98.6207	7.3	152.963	-6.52	112.237	-6.53654	24.4721
7.4	105.727	-8.26	227.75	7.4	172.172	7.4	106.143	7.4	157.143	-6.5	111.911	-6.51652	24.4615
7.5	107.399	-8.25	226.077	7.5	168.411	7.5	103.635	7.5	158.396	-6.48	111.56	-6.4965	24.5781
7.6	106.145	-8.24	235.271	7.6	175.098	7.6	99.8743	7.6	160.068	-6.46	111.359	-6.47648	24.5769
7.7	102.802	-8.23	230.257	7.7	173.008	7.7	102.8	7.7	160.486	-6.44	111.759	-6.45646	24.6085
7.8	105.309	-8.22	230.674	7.8	175.097	7.8	102.799	7.8	160.486	-6.42	111.789	-6.43644	24.5661
7.9	104.891	-8.21	228.167	7.9	170.918	7.9	109.068	7.9	158.814	-6.4	111.884	-6.41642	24.565
8	102.384	-8.2	230.674	8	172.59	8	110.74	8	164.248	-6.38	111.805	-6.3964	24.5722
8.1	104.891	-8.19	231.092	8.1	168.411	8.1	106.56	8.1	154.217	-6.36	111.774	-6.37638	24.5779
8.2	108.234	-8.18	234.435	8.2	170.501	8.2	106.142	8.2	155.053	-6.34	111.79	-6.35636	24.6659
8.3	114.503	-8.17	233.181	8.3	170.5	8.3	101.546	8.3	158.397	-6.32	111.821	-6.33634	24.5654
8.4	109.07	-8.16	237.36	8.4	167.575	8.4	101.546	8.4	158.815	-6.3	111.961	-6.31632	24.6506
8.5	109.07	-8.15	232.346	8.5	175.515	8.5	104.053	8.5	158.397	-6.28	112.274	-6.2963	24.6083
8.6	108.652	-8.14	230.674	8.6	175.515	8.6	103.635	8.6	152.128	-6.26	112.783	-6.27628	24.5255
8.7	111.16	-8.13	231.51	8.7	168.411	8.7	102.799	8.7	160.068	-6.24	113.008	-6.25626	24.4513
8.8	115.756	-8.12	234.017	8.8	173.007	8.8	106.561	8.8	157.143	-6.22	113.026	-6.23624	24.5724
8.9	112.831	-8.11	228.586	8.9	172.172	8.9	97.3669	8.9	157.143	-6.2	112.768	-6.21622	24.5385
9	111.995	-8.1	230.674	9	171.754	9	103.217	9	159.651	-6.18	112.772	-6.1962	24.492
9.1	108.234	-8.09	227.332	9.1	173.425	9.1	109.068	9.1	154.635	-6.16	112.717	-6.17618	24.5746
9.2	112.413	-8.08	228.585	9.2	174.679	9.2	106.142	9.2	157.143	-6.14	112.568	-6.15616	24.4637
9.3	110.324	-8.07	234.853	9.3	178.858	9.3	111.993	9.3	159.233	-6.12	112.205	-6.13614	24.4369
9.4	116.592	-8.06	231.092	9.4	171.754	9.4	106.978	9.4	160.486	-6.1	112.192	-6.11612	24.5363
9.5	115.756	-8.05	228.167	9.5	173.007	9.5	109.903	9.5	157.143	-6.08	112.11	-6.0961	24.5118
9.6	113.667	-8.04	231.928	9.6	169.246	9.6	105.307	9.6	154.218	-6.06	112.263	-6.07608	24.4721
9.7	115.338	-8.03	235.271	9.7	171.336	9.7	109.903	9.7	157.979	-6.04	112.411	-6.05606	24.5686
9.8	110.323	-8.02	241.539	9.8	170.082	9.8	111.993	9.8	162.158	-6.02	112.492	-6.03604	24.4684
9.9	109.906	-8.01	237.779	9.9	174.261	9.9	110.321	9.9	160.487	-6	112.425	-6.01602	24.5189
10	110.741	-8	236.107	10	169.664	10	111.993	10	159.233	-5.98	112.173	-5.996	24.6264
		-7.99	237.361							-5.96	111.889	-5.97598	24.4765
		-7.98	239.45							-5.94	111.725	-5.95596	24.5251
		-7.97	236.943							-5.92	111.678	-5.93594	24.5198
		-7.96	239.868							-5.9	111.583	-5.91592	24.5491
		-7.95	239.45							-5.88	111.894	-5.8959	24.5705
		-7.94	239.45							-5.86	112.186	-5.87588	24.5121
		-7.93	246.136							-5.84	112.482	-5.85586	24.4326
		-7.92	244.883							-5.82	112.257	-5.83584	24.4687
		-7.91	238.614							-5.8	111.872	-5.81582	24.5824
		-7.9	235.271							-5.78	111.665	-5.7958	24.529
		-7.89	238.614							-5.76	111.637	-5.77578	24.6349
		-7.88	241.957							-5.74	111.7	-5.75576	24.5875
		-7.87	239.868							-5.72	111.664	-5.73574	24.6068
		-7.86	235.689							-5.7	111.869	-5.71572	24.5364
		-7.85	237.36							-5.68	111.976	-5.6957	24.5929
		-7.84	241.122							-5.66	112.069	-5.67568	24.5141
		-7.83	238.614							-5.64	111.462	-5.65566	24.4903
		-7.82	239.868							-5.62	109.576	-5.63563	24.5197
		-7.81	237.778							-5.6	109.038	-5.61562	24.5161
		-7.8	234.435							-5.58	109.383	-5.5956	24.5109
		-7.79	236.107							-5.56	109.41	-5.57557	24.5364
		-7.78	233.6							-5.54	109.066	-5.55556	24.5776
		-7.77	237.361							-5.52	109.8	-5.53554	24.496
		-7.76	236.943							-5.5	110.226	-5.51551	24.5373
		-7.75	238.614							-5.48	110.087	-5.4955	24.4365
		-7.74	241.54							-5.46	110.277	-5.47548	24.5131
		-7.73	236.525							-5.44	110.726	-5.45545	24.6502
		-7.72	247.807							-5.42	110.877	-5.43544	24.6142
		-7.71	234.854							-5.4	111.194	-5.41542	24.5456
		-7.7	234.435							-5.38	111.58	-5.39539	24.7549
		-7.69	234.435							-5.36	111.579	-5.37538	24.6826
		-7.68	227.749							-5.34	111.543	-5.35536	24.6472
		-7.67	233.6							-5.32	111.736	-5.33533	24.7774
		-7.66	231.928							-5.3	111.874	-5.31532	24.7381
		-7.65	238.614							-5.28	111.85	-5.2953	24.8215
		-7.64	240.703							-5.26	111.477	-5.27527	24.9009
		-7.63	234.853							-5.24	110.913	-5.25526	24.8304
		-7.62	238.196							-5.22	110.526	-5.23524	24.8437
		-7.61	238.196							-5.2	110.201	-5.21521	24.8715
		-7.6	239.45							-5.18	110.248	-5.1952	24.8773
		-7.59	233.182							-5.16	110.291	-5.17518	24.8679
		-7.58	234.853							-5.14	110.666	-5.15515	24.8407
		-7.57	238.197							-5.12	110.918	-5.13514	24.8568
		-7.56	242.375							-5.1	111.164	-5.11512	24.7792
		-7.55	232.764							-5.08	111.686	-5.09509	24.8798
		-7.54	233.182							-5.06	111.986	-5.07508	24.8053
		-7.53	236.942							-5.04	112.093	-5.05506	24.7861
		-7.52	236.942							-5.02	111.912	-5.03503	24.7619
		-7.51	233.182							-5	111.369	-5.01502	24.7623
		-7.5	235.271							-4.98	111.972	-4.995	24.7406
		-7.49	236.525							-4.96	111.447	-4.97497	24.7751
		-7.48	245.3							-4.94	110.866	-4.95495	24.7783
		-7.47	236.107							-4.92	110.547	-4.93494	24.7947
		-7.46	232.764							-4.9	110.234	-4.91491	24.7072
		-7.45	238.196							-4.88	109.448	-4.89489	24.771
		-7.44	233.6							-4.86	110.054	-4.87488	24.7344
		-7.43	229.839							-4.84	109.932	-4.85485	24.7687
		-7.42	226.496							-4.82	109.837	-4.83483	24.7441
		-7.41	231.51							-4.8	110.019	-4.81482	24.7821
		-7.4	227.331							-4.78	109.829	-4.79479	24.7521
		-7.39	232.346							-4.76	109.507	-4.77477	24.7345
		-7.38	238.614							-4.74	109.283	-4.75476	24.7496
		-7.37	234.853							-4.72	108.977	-4.73473	24.7224
		-7.36	228.585							-4.7	108.695	-4.71471	24.6889
		-7.35	233.182							-4.68	108.616	-4.6947	24.7239
		-7.34	235.688							-4.66	108.785	-4.67467	24.8404
		-7.33	228.167							-4.64	109.019	-4.65465	24.8118
		-7.32	230.256							-4.62	109.556	-4.63464	24.8288
		-7.31	226.913							-4.6	110.267	-4.61461	24.8464
		-7.3	229.002							-4.58	111.131	-4.59459	24.8581
		-7.29	227.331							-4.56	111.593	-4.57458	24.9587
		-7.28	228.585							-4.54	111.551	-4.55455	24.8315
		-7.27	226.913							-4.52	111.435	-4.53453	24.9065
		-7.26	224.824							-4.5	111.382	-4.51451	24.907
		-7.25	229.42							-4.48	111.346	-4.49449	24.9195
		-7.24	224.406							-4.46	111.549	-4.47447	24.9414
		-7.23	223.988							-4.44	111.628	-4.45445	24.8341
		-7.22	230.674							-4.42	111.518	-4.43443	24.9169
		-7.21	226.913							-4.4	111.331	-4.41441	24.9436
		-7.2	231.092							-4.38	111.334	-4.39439	25.0286
		-7.19	230.256							-4.36	111.465	-4.37437	25.0897
		-7.18	231.51							-4.34	111.534	-4.35435	25.1219
		-7.17	228.585							-4.32	111.772	-4.33433	25.1139
		-7.16	229.421							-4.3	111.898	-4.31431	25.1704
		-7.15	232.346							-4.28	111.981	-4.29429	25.1354
		-7.14	226.077							-4.26	111.912	-4.27427	25.1852
		-7.13	227.331							-4.24	111.854	-4.25425	25.1108
		-7.12	231.51							-4.22	111.713	-4.23423	24.9483
		-7.11	231.928							-4.2	111.739	-4.21421	24.9217
		-7.1	228.167							-4.18	111.617	-4.19419	24.8643
		-7.09	227.749							-4.16	111.589	-4.17417	24.8953
		-7.08	229.003							-4.14	111.282	-4.15415	24.8427
		-7.07	229.839							-4.12	111.111	-4.13413	24.7353
		-7.06	226.495							-4.1	111.204	-4.11411	24.7261
		-7.05	222.735							-4.08	111.329	-4.09409	24.7085
		-7.04	224.406							-4.06	111.538	-4.07407	24.5492
		-7.03	223.153							-4.04	111.308	-4.05405	24.4716
		-7.02	223.988							-4.02	111.342	-4.03403	24.4401
		-7.01	226.495							-4	110.923	-4.01401	24.509
		-7	227.331							-3.98	110.876	-3.99399	24.4933
		-6.99	224.406							-3.96	110.79	-3.97397	24.5185
		-6.98	227.332							-3.94	110.791	-3.95395	24.5707
		-6.97	226.078							-3.92	110.826	-3.93393	24.5202
		-6.96	226.077							-3.9	110.926	-3.91391	24.5619
		-6.95	225.242							-3.88	111.04	-3.89389	24.5396
		-6.94	221.898							-3.86	111.065	-3.87387	24.604
		-6.93	224.824							-3.84	111.155	-3.85385	24.717
		-6.92	224.406							-3.82	110.986	-3.83383	24.8111
		-6.91	221.899							-3.8	110.935	-3.81381	24.9642
		-6.9	232.764							-3.78	110.909	-3.79379	25.0837
		-6.89	228.585							-3.76	111.015	-3.77377	25.0869
		-6.88	229.421							-3.74	110.944	-3.75375	25.1358
		-6.87	224.824							-3.72	111.048	-3.73373	25.2551
		-6.86	229.838							-3.7	110.897	-3.71371	25.1795
		-6.85	227.332							-3.68	110.734	-3.69369	25.1859
		-6.84	226.495							-3.66	110.592	-3.67367	25.058
		-6.83	229.003							-3.64	110.775	-3.65365	25.0243
		-6.82	228.167							-3.62	110.822	-3.63363	25.1937
		-6.81	223.152							-3.6	110.786	-3.61361	25.1778
		-6.8	223.152							-3.58	110.681	-3.59359	25.1663
		-6.79	224.406							-3.56	110.513	-3.57357	25.1595
		-6.78	224.406							-3.54	110.539	-3.55355	25.1972
		-6.77	229.003							-3.52	110.328	-3.53353	25.2449
		-6.76	224.824							-3.5	110.218	-3.51351	25.2618
		-6.75	221.481							-3.48	110.282	-3.49349	25.2835
		-6.74	235.689							-3.46	110.597	-3.47347	25.2746
		-6.73	232.346							-3.44	110.811	-3.45345	25.3671
		-6.72	232.346							-3.42	111.117	-3.43343	25.344
		-6.71	241.122							-3.4	111.196	-3.41341	25.4247
		-6.7	241.957							-3.38	111.394	-3.39339	25.433
		-6.69	233.6							-3.36	111.022	-3.37337	25.3757
		-6.68	231.928							-3.34	110.331	-3.35335	25.299
		-6.67	233.182							-3.32	110.012	-3.33333	25.3893
		-6.66	232.764							-3.3	109.937	-3.31331	25.3406
		-6.65	238.614							-3.28	109.953	-3.29329	25.312
		-6.64	232.764							-3.26	109.7	-3.27327	25.3548
		-6.63	231.928							-3.24	109.753	-3.25325	25.335
		-6.62	234.853							-3.22	109.849	-3.23323	25.2276
		-6.61	230.256							-3.2	110.124	-3.21321	25.2437
		-6.6	233.182							-3.18	110.25	-3.19319	25.2636
		-6.59	236.525							-3.16	110.392	-3.17317	25.1109
		-6.58	239.032							-3.14	110.414	-3.15315	25.1054
		-6.57	239.032							-3.12	110.273	-3.13313	25.0549
		-6.56	240.286							-3.1	109.941	-3.11311	24.9738
		-6.55	236.943							-3.08	109.528	-3.09309	24.9608
		-6.54	237.779							-3.06	109.492	-3.07307	24.9746
		-6.53	242.375							-3.04	109.246	-3.05305	24.9015
		-6.52	241.54							-3.02	109.07	-3.03303	24.834
		-6.51	243.211							-3	108.774	-3.01301	24.8878
		-6.5	244.465							-2.98	108.557	-2.99299	24.8295
		-6.49	245.719							-2.96	108.422	-2.97297	24.8004
		-6.48	241.957							-2.94	108.103	-2.95295	24.7812
		-6.47	242.375							-2.92	108.194	-2.93293	24.8003
		-6.46	245.3							-2.9	108.152	-2.91291	24.8274
		-6.45	247.808							-2.88	107.625	-2.89289	24.8766
		-6.44	245.3							-2.86	107.855	-2.87287	24.838
		-6.43	251.151							-2.84	108.004	-2.85285	25.0328
		-6.42	251.569							-2.82	108.464	-2.83283	24.9655
		-6.41	247.808							-2.8	107.992	-2.81281	24.838
		-6.4	246.137							-2.78	106.92	-2.79279	24.9951
		-6.39	245.718							-2.76	108.792	-2.77277	25.071
		-6.38	243.629							-2.74	108.959	-2.75275	25.1832
		-6.37	237.361							-2.72	108.541	-2.73273	25.0773
		-6.36	238.197							-2.7	108.413	-2.71271	25.142
		-6.35	236.525							-2.68	108.456	-2.69269	25.0763
		-6.34	240.286							-2.66	108.401	-2.67267	24.9084
		-6.33	238.197							-2.64	108.29	-2.65265	25.0824
		-6.32	234.017							-2.62	108.684	-2.63263	25.0867
		-6.31	235.271							-2.6	108.865	-2.61261	25.0631
		-6.3	236.942							-2.58	108.987	-2.59259	25.163
		-6.29	238.196							-2.56	109.163	-2.57257	25.2536
		-6.28	237.779							-2.54	109.612	-2.55255	25.2563
		-6.27	236.943							-2.52	109.79	-2.53253	25.3231
		-6.26	234.436							-2.5	110.027	-2.51251	25.2417
		-6.25	240.704							-2.48	109.967	-2.49249	25.273
		-6.24	247.808							-2.46	109.772	-2.47247	25.3713
		-6.23	244.883							-2.44	109.663	-2.45245	25.3753
		-6.22	247.808							-2.42	109.486	-2.43243	25.3314
		-6.21	243.629							-2.4	109.678	-2.41241	25.3788
		-6.2	246.972							-2.38	109.791	-2.39239	25.3839
		-6.19	242.793							-2.36	109.99	-2.37237	25.4956
		-6.18	246.136							-2.34	109.854	-2.35235	25.4599
		-6.17	240.704							-2.32	109.675	-2.33233	25.4203
		-6.16	239.868							-2.3	109.604	-2.31231	25.4302
		-6.15	239.033							-2.28	109.378	-2.29229	25.4871
		-6.14	235.689							-2.26	109.096	-2.27227	25.5522
		-6.13	237.361							-2.24	108.027	-2.25225	25.5538
		-6.12	240.704							-2.22	107.058	-2.23223	25.6426
		-6.11	243.629							-2.2	107.141	-2.21221	25.6646
		-6.1	240.704							-2.18	107.216	-2.19219	25.7422
		-6.09	236.942							-2.16	106.09	-2.17217	25.8174
		-6.08	237.779							-2.14	105.383	-2.15215	25.7561
		-6.07	241.121							-2.12	106.431	-2.13213	25.6611
		-6.06	232.346							-2.1	107.687	-2.11211	25.7004
		-6.05	244.047							-2.08	108.019	-2.09209	25.6958
		-6.04	241.122							-2.06	108.408	-2.07207	25.7157
		-6.03	241.122							-2.04	108.742	-2.05205	25.8033
		-6.02	239.868							-2.02	108.657	-2.03203	25.7027
		-6.01	235.689							-2	108.868	-2.01201	25.7899
		-6	236.525							-1.98	109.337	-1.99199	25.8629
		-5.99	240.704							-1.96	109.76	-1.97197	25.892
		-5.98	244.047							-1.94	109.901	-1.95195	25.8303
		-5.97	240.286							-1.92	110.309	-1.93193	25.9093
		-5.96	247.808							-1.9	110.575	-1.91191	25.861
		-5.95	239.868							-1.88	110.992	-1.89189	25.965
		-5.94	241.958							-1.86	110.941	-1.87187	26.0675
		-5.93	243.63							-1.84	110.761	-1.85185	25.894
		-5.92	241.122							-1.82	110.65	-1.83183	25.876
		-5.91	241.122							-1.8	110.696	-1.81181	25.924
		-5.9	236.525							-1.78	110.389	-1.79179	25.9028
		-5.89	243.629							-1.76	109.896	-1.77177	25.8716
		-5.88	242.375							-1.74	109.784	-1.75175	25.9529
		-5.87	241.958							-1.72	109.767	-1.73173	25.9038
		-5.86	236.943							-1.7	109.917	-1.71171	25.9212
		-5.85	236.943							-1.68	110.123	-1.69169	25.9937
		-5.84	233.599							-1.66	110.521	-1.67167	25.9301
		-5.83	234.854							-1.64	110.641	-1.65165	25.959
		-5.82	237.779							-1.62	110.368	-1.63163	26.0223
		-5.81	237.779							-1.6	109.946	-1.61161	26.023
		-5.8	242.375							-1.58	109.64	-1.59159	26.0491
		-5.79	240.704							-1.56	109.443	-1.57157	26.1189
		-5.78	236.943							-1.54	109.349	-1.55155	26.0817
		-5.77	239.868							-1.52	109.554	-1.53153	25.985
		-5.76	240.704							-1.5	109.707	-1.51151	26.1055
		-5.75	245.719							-1.48	109.926	-1.49149	25.9701
		-5.74	243.211							-1.46	110.044	-1.47147	25.9456
		-5.73	241.958							-1.44	110.153	-1.45145	26.1594
		-5.72	244.047							-1.42	110.171	-1.43143	26.0619
		-5.71	248.643							-1.4	110.13	-1.41141	25.9788
		-5.7	250.315							-1.38	110.093	-1.39139	26.042
		-5.69	246.137							-1.36	110.137	-1.37137	25.9625
		-5.68	246.555							-1.34	110.215	-1.35135	25.9442
		-5.67	241.54							-1.32	110.183	-1.33133	26.0291
		-5.66	241.54							-1.3	110.33	-1.31131	25.9234
		-5.65	242.375							-1.28	110.212	-1.29129	25.8144
		-5.64	241.122							-1.26	110.126	-1.27127	25.995
		-5.63	236.943							-1.24	109.907	-1.25125	25.8576
		-5.62	241.54							-1.22	109.655	-1.23123	26.0108
		-5.61	247.39							-1.2	109.507	-1.21121	26.0029
		-5.6	239.868							-1.18	109.282	-1.19119	25.9363
		-5.59	241.122							-1.16	109.147	-1.17117	25.9427
		-5.58	239.032							-1.14	109.252	-1.15115	26.094
		-5.57	243.211							-1.12	109.538	-1.13113	26.0234
		-5.56	239.032							-1.1	109.841	-1.11111	26.0155
		-5.55	242.793							-1.08	110.203	-1.09109	26.1635
		-5.54	240.704							-1.06	110.375	-1.07107	25.997
		-5.53	246.972							-1.04	110.521	-1.05105	26.0514
		-5.52	235.689							-1.02	110.404	-1.03103	26.1613
		-5.51	236.107							-1	110.079	-1.01101	26.0638
		-5.5	237.361							-0.98	109.789	-0.990991	26.2215
		-5.49	240.286							-0.96	109.582	-0.970971	26.2458
		-5.48	234.854							-0.94	109.482	-0.950951	26.1787
		-5.47	241.957							-0.92	109.366	-0.930931	26.247
		-5.46	240.704							-0.9	109.336	-0.910911	26.2156
		-5.45	239.032							-0.88	109.361	-0.890891	26.2499
		-5.44	235.271							-0.86	109.372	-0.870871	26.3487
		-5.43	231.511							-0.84	109.38	-0.850851	26.391
		-5.42	232.346							-0.82	109.505	-0.830831	26.4002
		-5.41	231.51							-0.8	109.471	-0.810811	26.301
		-5.4	228.585							-0.78	109.494	-0.790791	26.3089
		-5.39	237.361							-0.76	109.563	-0.770771	26.2551
		-5.38	239.032							-0.74	109.592	-0.750751	26.2439
		-5.37	237.779							-0.72	109.559	-0.730731	26.2665
		-5.36	242.793							-0.7	109.632	-0.710711	26.3023
		-5.35	242.375							-0.68	109.509	-0.690691	26.3011
		-5.34	241.122							-0.66	109.357	-0.670671	26.3872
		-5.33	248.643							-0.64	108.789	-0.650651	26.359
		-5.32	240.286							-0.62	107.887	-0.630631	26.3362
		-5.31	241.54							-0.6	108.278	-0.610611	26.4523
		-5.3	240.287							-0.58	108.946	-0.590591	26.3685
		-5.29	239.868							-0.56	109.506	-0.570571	26.3079
		-5.28	235.689							-0.54	109.922	-0.550551	26.3354
		-5.27	236.107							-0.52	109.832	-0.530531	26.3255
		-5.26	239.45							-0.5	110.013	-0.51051	26.4198
		-5.25	233.6							-0.48	109.193	-0.49049	26.342
		-5.24	233.182							-0.46	109.095	-0.470471	26.2842
		-5.23	236.107							-0.44	108.941	-0.45045	26.1468
		-5.22	232.346							-0.42	108.869	-0.43043	26.2206
		-5.21	241.121							-0.4	108.898	-0.41041	26.2028
		-5.2	239.032							-0.38	109.243	-0.39039	26.1655
		-5.19	236.525							-0.36	108.92	-0.37037	26.166
		-5.18	234.853							-0.34	109.052	-0.35035	26.319
		-5.17	236.107							-0.32	109.113	-0.33033	26.3126
		-5.16	235.689							-0.3	109.281	-0.31031	26.5147
		-5.15	232.346							-0.28	109.466	-0.29029	26.4322
		-5.14	234.853							-0.26	109.579	-0.27027	26.4561
		-5.13	236.107							-0.24	109.578	-0.25025	26.6023
		-5.12	232.346							-0.22	109.59	-0.23023	26.6464
		-5.11	224.406							-0.2	109.351	-0.21021	26.4366
		-5.1	226.495							-0.18	109.446	-0.19019	26.7622
		-5.09	227.331							-0.16	109.759	-0.17017	26.711
		-5.08	229.839							-0.14	109.954	-0.15015	26.7321
		-5.07	228.585							-0.12	109.878	-0.13013	26.847
		-5.06	226.913							-0.1	109.585	-0.11011	26.7549
		-5.05	229.421							-0.08	109.554	-0.0900901	26.7606
		-5.04	236.108							-0.06	109.641	-0.0700701	26.899
		-5.03	235.271							-0.04	109.688	-0.05005	26.7747
		-5.02	238.197							-0.02	109.453	-0.03003	26.756
		-5.01	236.943							0	108.987	-0.01001	26.7856
		-5	239.032							0.02	108.38	0.01001	26.5068
		-4.99	234.853							0.04	108.365	0.03003	26.9737
		-4.98	244.047							0.06	108.845	0.05005	26.9901
		-4.97	237.779							0.08	109.017	0.0700701	26.9722
		-4.96	239.868							0.1	109.002	0.0900901	26.9552
		-4.95	232.764							0.12	108.728	0.11011	26.9536
		-4.94	234.435							0.14	108.735	0.13013	26.9226
		-4.93	238.614							0.16	108.666	0.15015	26.9051
		-4.92	240.286							0.18	108.662	0.17017	26.8661
		-4.91	240.286							0.2	108.668	0.19019	26.9344
		-4.9	249.061							0.22	108.747	0.21021	27.0219
		-4.89	236.107							0.24	108.76	0.23023	27.0139
		-4.88	242.375							0.26	108.889	0.25025	27.0779
		-4.87	239.032							0.28	108.949	0.27027	27.1083
		-4.86	237.361							0.3	109.075	0.29029	27.0518
		-4.85	239.45							0.32	109.329	0.31031	27.0702
		-4.84	240.704							0.34	109.363	0.33033	27.0768
		-4.83	241.54							0.36	109.429	0.35035	27.0956
		-4.82	242.793							0.38	109.301	0.37037	27.0945
		-4.81	244.047							0.4	109.274	0.39039	27.1769
		-4.8	242.793							0.42	109.121	0.41041	27.2675
		-4.79	240.286							0.44	109.072	0.43043	27.2238
		-4.78	237.361							0.46	109.066	0.45045	27.3203
		-4.77	233.6							0.48	109.068	0.470471	27.245
		-4.76	240.286							0.5	109.016	0.49049	27.2154
		-4.75	242.375							0.52	109.05	0.51051	27.223
		-4.74	238.614							0.54	109.094	0.530531	27.2262
		-4.73	239.032							0.56	108.99	0.550551	27.2514
		-4.72	240.286							0.58	109.064	0.570571	27.2244
		-4.71	238.615							0.6	108.978	0.590591	27.2282
		-4.7	243.629							0.62	109.053	0.610611	27.1931
		-4.69	243.211							0.64	108.998	0.630631	27.1885
		-4.68	239.032							0.66	109.057	0.650651	27.1792
		-4.67	244.883							0.68	108.957	0.670671	27.1151
		-4.66	244.047							0.7	108.947	0.690691	27.1685
		-4.65	242.794							0.72	108.766	0.710711	27.1549
		-4.64	244.883							0.74	108.724	0.730731	27.0604
		-4.63	239.032							0.76	108.621	0.750751	27.1039
		-4.62	240.286							0.78	108.7	0.770771	27.1649
		-4.61	239.032							0.8	108.912	0.790791	27.1728
		-4.6	241.958							0.82	109.073	0.810811	27.1871
		-4.59	240.286							0.84	109.243	0.830831	27.1262
		-4.58	239.032							0.86	109.23	0.850851	27.0592
		-4.57	245.719							0.88	109.236	0.870871	27.0146
		-4.56	241.958							0.9	108.94	0.890891	26.9239
		-4.55	243.629							0.92	108.856	0.910911	26.9268
		-4.54	241.54							0.94	108.563	0.930931	26.9984
		-4.53	248.643							0.96	108.467	0.950951	26.8278
		-4.52	246.973							0.98	108.399	0.970971	26.7918
		-4.51	244.465							1	108.435	0.990991	26.8219
		-4.5	243.629							1.02	108.621	1.01101	26.7199
		-4.49	244.883							1.04	108.742	1.03103	26.6037
		-4.48	245.719							1.06	108.982	1.05105	26.7355
		-4.47	244.465							1.08	109.104	1.07107	26.7127
		-4.46	236.525							1.1	109.242	1.09109	26.652
		-4.45	244.047							1.12	109.114	1.11111	26.6593
		-4.44	246.136							1.14	108.976	1.13113	26.6587
		-4.43	235.69							1.16	108.685	1.15115	26.5807
		-4.42	234.436							1.18	108.558	1.17117	26.7293
		-4.41	239.032							1.2	108.528	1.19119	26.6032
		-4.4	235.689							1.22	108.548	1.21121	26.6584
		-4.39	239.45							1.24	108.826	1.23123	26.7402
		-4.38	239.033							1.26	108.919	1.25125	26.5811
		-4.37	240.286							1.28	109.07	1.27127	26.639
		-4.36	237.779							1.3	109.145	1.29129	26.7031
		-4.35	238.615							1.32	109.133	1.31131	26.7184
		-4.34	237.779							1.34	108.978	1.33133	26.6525
		-4.33	235.689							1.36	109.02	1.35135	26.705
		-4.32	234.435							1.38	109.013	1.37137	26.5796
		-4.31	236.107							1.4	109.08	1.39139	26.5758
		-4.3	241.122							1.42	109.123	1.41141	26.6987
		-4.29	241.122							1.44	109.091	1.43143	26.6583
		-4.28	241.122							1.46	109.168	1.45145	26.6598
		-4.27	237.779							1.48	109.103	1.47147	26.6815
		-4.26	241.957							1.5	109.027	1.49149	26.582
		-4.25	234.018							1.52	108.869	1.51151	26.5502
		-4.24	236.943							1.54	108.876	1.53153	26.5964
		-4.23	233.182							1.56	108.749	1.55155	26.623
		-4.22	238.197							1.58	108.84	1.57157	26.5598
		-4.21	236.107							1.6	108.636	1.59159	26.6673
		-4.2	237.361							1.62	108.658	1.61161	26.5854
		-4.19	239.868							1.64	108.495	1.63163	26.4674
		-4.18	236.525							1.66	108.545	1.65165	26.6214
		-4.17	232.346							1.68	108.639	1.67167	26.5723
		-4.16	242.375							1.7	108.541	1.69169	26.6031
		-4.15	237.361							1.72	108.639	1.71171	26.6038
		-4.14	242.793							1.74	108.55	1.73173	26.6834
		-4.13	247.39							1.76	108.635	1.75175	26.4997
		-4.12	242.375							1.78	108.533	1.77177	26.496
		-4.11	243.629							1.8	108.635	1.79179	26.5949
		-4.1	243.629							1.82	108.511	1.81181	26.4996
		-4.09	244.883							1.84	108.597	1.83183	26.64
		-4.08	246.554							1.86	108.579	1.85185	26.6687
		-4.07	246.137							1.88	108.67	1.87187	26.563
		-4.06	251.987							1.9	108.683	1.89189	26.6085
		-4.05	245.719							1.92	108.579	1.91191	26.7037
		-4.04	247.808							1.94	108.506	1.93193	26.6239
		-4.03	252.405							1.96	108.389	1.95195	26.6977
		-4.02	245.719							1.98	108.269	1.97197	26.687
		-4.01	250.315							2	108.083	1.99199	26.6881
		-4	249.897							2.02	107.937	2.01201	26.7236
		-3.99	246.554							2.04	107.991	2.03203	26.82
		-3.98	245.719							2.06	108.029	2.05205	26.7858
		-3.97	251.987							2.08	108.168	2.07207	26.8602
		-3.96	244.465							2.1	108.289	2.09209	26.9258
		-3.95	244.883							2.12	108.251	2.11211	26.955
		-3.94	244.883							2.14	108.278	2.13213	27.012
		-3.93	244.465							2.16	108.255	2.15215	27.0901
		-3.92	244.047							2.18	108.126	2.17217	27.0594
		-3.91	248.644							2.2	108.012	2.19219	27.1551
		-3.9	241.958							2.22	107.88	2.21221	27.2515
		-3.89	245.301							2.24	107.869	2.23223	27.1785
		-3.88	249.479							2.26	107.847	2.25225	27.3337
		-3.87	249.898							2.28	107.943	2.27227	27.2898
		-3.86	250.316							2.3	107.912	2.29229	27.3553
		-3.85	249.062							2.32	108.006	2.31231	27.4426
		-3.84	244.047							2.34	108.038	2.33233	27.5484
		-3.83	246.137							2.36	108.138	2.35235	27.4426
		-3.82	244.047							2.38	108.145	2.37237	27.4667
		-3.81	246.136							2.4	108.129	2.39239	27.5844
		-3.8	243.211							2.42	108.05	2.41241	27.5029
		-3.79	245.719							2.44	107.998	2.43243	27.493
		-3.78	248.644							2.46	107.956	2.45245	27.5537
		-3.77	249.48							2.48	107.882	2.47247	27.4985
		-3.76	254.076							2.5	107.937	2.49249	27.5458
		-3.75	250.733							2.52	107.871	2.51251	27.6778
		-3.74	255.33							2.54	107.88	2.53253	27.5568
		-3.73	250.733							2.56	107.739	2.55255	27.6288
		-3.72	252.405							2.58	107.652	2.57257	27.5925
		-3.71	252.823							2.6	107.43	2.59259	27.5947
		-3.7	258.673							2.62	107.188	2.61261	27.6334
		-3.69	256.166							2.64	106.824	2.63263	27.6827
		-3.68	257.837							2.66	106.89	2.65265	27.5402
		-3.67	258.673							2.68	107.33	2.67267	27.6601
		-3.66	259.927							2.7	107.57	2.69269	27.6399
		-3.65	256.584							2.72	108.035	2.71271	27.6238
		-3.64	255.33							2.74	108.268	2.73273	27.6882
		-3.63	254.076							2.76	108.518	2.75275	27.7276
		-3.62	256.166							2.78	108.722	2.77277	27.6283
		-3.61	260.345							2.8	108.952	2.79279	27.6778
		-3.6	257.837							2.82	108.992	2.81281	27.7151
		-3.59	257.837							2.84	108.67	2.83283	27.6558
		-3.58	261.598							2.86	108.202	2.85285	27.7536
		-3.57	259.091							2.88	108.073	2.87287	27.6815
		-3.56	264.524							2.9	108.011	2.89289	27.5776
		-3.55	260.344							2.92	107.846	2.91291	27.6846
		-3.54	258.255							2.94	107.713	2.93293	27.6701
		-3.53	252.823							2.96	107.736	2.95295	27.6801
		-3.52	254.494							2.98	107.949	2.97297	27.7166
		-3.51	256.584							3	108.086	2.99299	27.7532
		-3.5	254.494							3.02	108.09	3.01301	27.6786
		-3.49	254.495							3.04	108.055	3.03303	27.7911
		-3.48	253.241							3.06	107.966	3.05305	27.7618
		-3.47	255.33							3.08	108.012	3.07307	27.7092
		-3.46	251.151							3.1	108.07	3.09309	27.8149
		-3.45	259.091							3.12	108.29	3.11311	27.7731
		-3.44	251.151							3.14	108.542	3.13313	27.7157
		-3.43	256.166							3.16	108.696	3.15315	27.7497
		-3.42	251.151							3.18	108.629	3.17317	27.8265
		-3.41	245.301							3.2	108.472	3.19319	27.6875
		-3.4	247.808							3.22	108.409	3.21321	27.8286
		-3.39	241.958							3.24	108.432	3.23323	27.8252
		-3.38	243.629							3.26	108.328	3.25325	27.7433
		-3.37	244.047							3.28	108.213	3.27327	27.8631
		-3.36	242.375							3.3	108.165	3.29329	27.8767
		-3.35	242.793							3.32	108.052	3.31331	27.83
		-3.34	240.286							3.34	108.035	3.33333	27.8746
		-3.33	240.286							3.36	107.987	3.35335	27.9336
		-3.32	241.54							3.38	107.981	3.37337	27.9373
		-3.31	237.361							3.4	107.927	3.39339	27.925
		-3.3	234.436							3.42	107.776	3.41341	27.863
		-3.29	239.45							3.44	107.727	3.43343	27.9329
		-3.28	243.629							3.46	107.687	3.45345	28.0795
		-3.27	242.375							3.48	107.63	3.47347	27.8515
		-3.26	242.793							3.5	107.603	3.49349	27.8675
		-3.25	244.047							3.52	107.663	3.51351	27.8868
		-3.24	243.629							3.54	107.54	3.53353	27.9854
		-3.23	238.615							3.56	107.369	3.55355	27.9187
		-3.22	237.779							3.58	107.481	3.57357	27.9568
		-3.21	236.943							3.6	107.48	3.59359	27.8565
		-3.2	229.839							3.62	107.681	3.61361	27.8564
		-3.19	238.615							3.64	107.729	3.63363	27.8764
		-3.18	240.286							3.66	107.879	3.65365	28.0271
		-3.17	235.689							3.68	107.916	3.67367	27.9384
		-3.16	233.6							3.7	108.114	3.69369	28.0185
		-3.15	240.286							3.72	108.166	3.71371	27.9734
		-3.14	234.853							3.74	108.218	3.73373	28.0787
		-3.13	231.511							3.76	108.193	3.75375	28.1565
		-3.12	234.853							3.78	108.056	3.77377	28.2909
		-3.11	234.018							3.8	107.769	3.79379	28.2856
		-3.1	233.182							3.82	107.475	3.81381	28.3935
		-3.09	224.406							3.84	107.226	3.83383	28.3955
		-3.08	223.989							3.86	107.169	3.85385	28.405
		-3.07	223.571							3.88	107.509	3.87387	28.4367
		-3.06	226.914							3.9	107.665	3.89389	28.4741
		-3.05	227.75							3.92	107.682	3.91391	28.2014
		-3.04	225.242							3.94	107.466	3.93393	28.0843
		-3.03	222.317							3.96	107.353	3.95395	28.0372
		-3.02	225.66							3.98	107.323	3.97397	27.9054
		-3.01	226.913							4	107.251	3.99399	27.942
		-3	217.302							4.02	107.214	4.01401	27.9371
		-2.99	214.795							4.04	107.269	4.03403	27.8071
		-2.98	215.213							4.06	107.478	4.05405	28.0621
		-2.97	221.899							4.08	107.504	4.07407	28.1279
		-2.96	223.988							4.1	107.619	4.09409	28.1104
		-2.95	223.153							4.12	107.378	4.11411	28.2763
		-2.94	220.646							4.14	107.278	4.13413	28.2832
		-2.93	222.317							4.16	106.984	4.15415	28.137
		-2.92	226.078							4.18	106.865	4.17417	28.1342
		-2.91	225.66							4.2	106.828	4.19419	28.1595
		-2.9	225.66							4.22	106.883	4.21421	27.9978
		-2.89	223.989							4.24	106.927	4.23423	28.0672
		-2.88	221.063							4.26	107.154	4.25425	28.0568
		-2.87	222.317							4.28	107.586	4.27427	28.0222
		-2.86	222.317							4.3	107.281	4.29429	28.0613
		-2.85	226.495							4.32	107	4.31431	28.0641
		-2.84	229.839							4.34	106.56	4.33433	28.0453
		-2.83	226.914							4.36	106.146	4.35435	28.1747
		-2.82	232.764							4.38	106.342	4.37437	28.1421
		-2.81	235.272							4.4	106.247	4.39439	28.0757
		-2.8	237.361							4.42	106.373	4.41441	28.2015
		-2.79	235.69							4.44	106.575	4.43443	28.1503
		-2.78	240.704							4.46	106.815	4.45445	28.0771
		-2.77	237.779							4.48	106.852	4.47447	28.1617
		-2.76	241.54							4.5	106.879	4.49449	28.2154
		-2.75	239.033							4.52	106.998	4.51451	28.2294
		-2.74	225.242							4.54	107.156	4.53453	28.3506
		-2.73	241.122							4.56	107.223	4.55455	28.2968
		-2.72	238.197							4.58	107.192	4.57458	28.2038
		-2.71	236.525							4.6	107.028	4.59459	28.2753
		-2.7	239.868							4.62	106.807	4.61461	28.3168
		-2.69	238.615							4.64	106.676	4.63464	28.3006
		-2.68	245.719							4.66	106.814	4.65465	28.4192
		-2.67	241.54							4.68	107.112	4.67467	28.3688
		-2.66	241.54							4.7	107.272	4.6947	28.3247
		-2.65	244.465							4.72	107.352	4.71471	28.5066
		-2.64	243.629							4.74	107.343	4.73473	28.5145
		-2.63	247.808							4.76	107.861	4.75476	28.659
		-2.62	249.897							4.78	107.22	4.77477	28.6422
		-2.61	249.062							4.8	107.024	4.79479	28.5869
		-2.6	245.301							4.82	106.831	4.81482	28.5687
		-2.59	244.047							4.84	106.786	4.83483	28.5371
		-2.58	239.451							4.86	106.688	4.85485	28.5317
		-2.57	246.136							4.88	106.507	4.87488	28.4467
		-2.56	246.554							4.9	106.311	4.89489	28.632
		-2.55	246.555							4.92	105.966	4.91491	28.5213
		-2.54	246.554							4.94	105.583	4.93494	28.5373
		-2.53	240.286							4.96	106.961	4.95495	28.571
		-2.52	241.122							4.98	107.31	4.97497	28.5399
		-2.51	242.375							5	107.453	4.995	28.4833
		-2.5	239.033							5.02	107.602	5.01502	28.4756
		-2.49	241.54							5.04	107.604	5.03503	28.4476
		-2.48	244.465							5.06	107.619	5.05506	28.4664
		-2.47	241.122							5.08	107.615	5.07508	28.5358
		-2.46	239.451							5.1	107.624	5.09509	28.4356
		-2.45	246.554							5.12	107.451	5.11512	28.4472
		-2.44	243.212							5.14	107.279	5.13514	28.5348
		-2.43	242.376							5.16	107.107	5.15515	28.3769
		-2.42	245.719							5.18	107.053	5.17518	28.5214
		-2.41	250.315							5.2	107.333	5.1952	28.5223
		-2.4	239.868							5.22	107.472	5.21521	28.5311
		-2.39	242.793							5.24	107.621	5.23524	28.5603
		-2.38	244.465							5.26	107.741	5.25526	28.61
		-2.37	247.808							5.28	107.688	5.27527	28.5822
		-2.36	241.958							5.3	107.002	5.2953	28.4919
		-2.35	238.197							5.32	106.901	5.31532	28.612
		-2.34	234.853							5.34	107.37	5.33533	28.7149
		-2.33	238.615							5.36	107.078	5.35536	28.584
		-2.32	227.332							5.38	106.694	5.37538	28.5978
		-2.31	231.928							5.4	108.224	5.39539	28.62
		-2.3	231.929							5.42	108.382	5.41542	28.7449
		-2.29	235.271							5.44	108.391	5.43544	28.7096
		-2.28	236.107							5.46	107.935	5.45545	28.7051
		-2.27	233.182							5.48	108.261	5.47548	28.7974
		-2.26	227.332							5.5	108.063	5.4955	28.7845
		-2.25	237.778							5.52	107.847	5.51551	28.8665
		-2.24	237.361							5.54	107.812	5.53554	28.8706
		-2.23	234.018							5.56	107.726	5.55556	28.8215
		-2.22	233.182							5.58	107.661	5.57557	28.8535
		-2.21	232.764							5.6	107.625	5.5956	28.9068
		-2.2	233.6							5.62	107.521	5.61562	28.9022
		-2.19	232.346							5.64	107.418	5.63563	28.9185
		-2.18	228.585							5.66	107.295	5.65566	28.9285
		-2.17	236.107							5.68	107.283	5.67568	28.8238
		-2.16	231.928							5.7	107.203	5.6957	28.8817
		-2.15	229.839							5.72	107.31	5.71572	28.7649
		-2.14	235.689							5.74	107.255	5.73574	28.8662
		-2.13	231.093							5.76	107.238	5.75576	28.8982
		-2.12	231.929							5.78	107.115	5.77578	28.8188
		-2.11	226.078							5.8	106.961	5.7958	28.8124
		-2.1	231.51							5.82	106.966	5.81582	28.8577
		-2.09	225.66							5.84	106.889	5.83584	28.737
		-2.08	230.675							5.86	106.876	5.85586	28.5245
		-2.07	230.675							5.88	106.926	5.87588	28.3914
		-2.06	227.749							5.9	107	5.8959	28.3232
		-2.05	231.093							5.92	107.329	5.91592	28.2476
		-2.04	226.078							5.94	107.626	5.93594	28.4184
		-2.03	225.242							5.96	107.56	5.95596	28.4672
		-2.02	232.764							5.98	107.252	5.97598	28.5326
		-2.01	236.525							6	107.037	5.996	28.5635
		-2	235.272							6.02	106.972	6.01602	28.6477
		-1.99	238.197							6.04	106.829	6.03604	28.7661
		-1.98	231.511							6.06	106.772	6.05606	28.9065
		-1.97	234.853							6.08	106.794	6.07608	28.9706
		-1.96	234.854							6.1	106.699	6.0961	28.8061
		-1.95	234.436							6.12	106.719	6.11612	28.9682
		-1.94	229.421							6.14	106.762	6.13614	28.9478
		-1.93	231.928							6.16	106.823	6.15616	28.7744
		-1.92	231.093							6.18	106.99	6.17618	28.9252
		-1.91	229.003							6.2	106.956	6.1962	28.8886
		-1.9	231.511							6.22	106.714	6.21622	28.7779
		-1.89	225.66							6.24	106.581	6.23624	28.7859
		-1.88	229.839							6.26	106.509	6.25626	28.7829
		-1.87	234.854							6.28	106.53	6.27628	28.7431
		-1.86	232.764							6.3	106.512	6.2963	28.8336
		-1.85	229.003							6.32	106.552	6.31632	28.839
		-1.84	233.6							6.34	106.603	6.33634	28.7593
		-1.83	231.511							6.36	106.475	6.35636	28.8591
		-1.82	228.585							6.38	106.179	6.37638	28.9323
		-1.81	231.511							6.4	106.132	6.3964	28.8938
		-1.8	226.078							6.42	105.941	6.41642	28.8823
		-1.79	231.511							6.44	105.632	6.43644	28.9722
		-1.78	238.614							6.46	105.344	6.45646	28.9273
		-1.77	235.689							6.48	104.963	6.47648	28.9931
		-1.76	233.6							6.5	104.71	6.4965	28.9906
		-1.75	233.6							6.52	104.352	6.51652	29.0379
		-1.74	231.511							6.54	104.299	6.53654	29.0481
		-1.73	235.69							6.56	105.059	6.55656	29.0128
		-1.72	231.929							6.58	105.796	6.57658	28.8018
		-1.71	231.511							6.6	106.3	6.5966	28.7753
		-1.7	230.675							6.62	106.707	6.61662	28.636
		-1.69	226.496							6.64	107.051	6.63664	28.5213
		-1.68	228.585							6.66	107.286	6.65666	28.5031
		-1.67	228.167							6.68	107.198	6.67668	28.4619
		-1.66	229.003							6.7	107.07	6.6967	28.322
		-1.65	226.496							6.72	106.857	6.71672	28.4294
		-1.64	229.003							6.74	106.62	6.73674	28.3651
		-1.63	228.585							6.76	106.75	6.75676	28.3448
		-1.62	227.332							6.78	106.943	6.77678	28.3606
		-1.61	226.078							6.8	107.093	6.7968	28.2658
		-1.6	221.899							6.82	107.239	6.81682	28.321
		-1.59	225.66							6.84	107.543	6.83684	28.4404
		-1.58	220.645							6.86	107.463	6.85686	28.4949
		-1.57	223.989							6.88	107.027	6.87688	28.5254
		-1.56	224.824							6.9	106.548	6.8969	28.5691
		-1.55	232.764							6.92	106.093	6.91692	28.5807
		-1.54	228.167							6.94	105.678	6.93694	28.603
		-1.53	232.764							6.96	105.48	6.95696	28.5943
		-1.52	227.332							6.98	105.282	6.97698	28.6419
		-1.51	222.735							7	105.347	6.997	28.5123
		-1.5	227.75							7.02	105.38	7.01702	28.4645
		-1.49	229.421							7.04	105.529	7.03704	28.5398
		-1.48	227.749							7.06	105.729	7.05706	28.4793
		-1.47	230.257							7.08	105.966	7.07708	28.5702
		-1.46	230.257							7.1	106.177	7.0971	28.5963
		-1.45	231.511							7.12	106.368	7.11712	28.5531
		-1.44	227.331							7.14	106.455	7.13714	28.5118
		-1.43	234.018							7.16	106.482	7.15716	28.4486
		-1.42	230.257							7.18	106.492	7.17718	28.4883
		-1.41	233.182							7.2	106.646	7.1972	28.3693
		-1.4	233.6							7.22	106.709	7.21722	28.3705
		-1.39	237.779							7.24	106.792	7.23724	28.3692
		-1.38	234.853							7.26	106.767	7.25726	28.4459
		-1.37	235.271							7.28	106.885	7.27728	28.398
		-1.36	228.585							7.3	106.992	7.2973	28.5105
		-1.35	229.839							7.32	107.092	7.31732	28.4159
		-1.34	229.839							7.34	107.221	7.33734	28.4744
		-1.33	227.332							7.36	107.433	7.35736	28.4007
		-1.32	230.257							7.38	107.402	7.37738	28.3139
		-1.31	229.003							7.4	107.347	7.3974	28.4144
		-1.3	222.317							7.42	107.167	7.41742	28.344
		-1.29	225.66							7.44	106.87	7.43744	28.4817
		-1.28	231.51							7.46	106.649	7.45746	28.4869
		-1.27	231.093							7.48	106.488	7.47748	28.5417
		-1.26	231.928							7.5	106.489	7.4975	28.5163
		-1.25	225.66							7.52	106.559	7.51752	28.5743
		-1.24	229.839							7.54	106.544	7.53754	28.6094
		-1.23	223.153							7.56	106.384	7.55756	28.5329
		-1.22	224.825							7.58	106.256	7.57758	28.6853
		-1.21	231.928							7.6	106.434	7.5976	28.6167
		-1.2	229.003							7.62	106.786	7.61762	28.5144
		-1.19	234.018							7.64	106.769	7.63764	28.4991
		-1.18	228.586							7.66	106.784	7.65766	28.5102
		-1.17	237.361							7.68	106.899	7.67768	28.55
		-1.16	229.839							7.7	107.093	7.6977	28.5927
		-1.15	230.675							7.72	107.385	7.71772	28.6078
		-1.14	231.928							7.74	107.57	7.73774	28.5921
		-1.13	238.197							7.76	107.431	7.75776	28.6388
		-1.12	234.018							7.78	107.335	7.77778	28.7781
		-1.11	234.854							7.8	107.262	7.7978	28.7603
		-1.1	237.779							7.82	107.337	7.81782	28.8516
		-1.09	239.033							7.84	107.306	7.83784	28.8497
		-1.08	242.793							7.86	107.142	7.85786	28.8434
		-1.07	236.525							7.88	107.188	7.87788	28.9926
		-1.06	239.868							7.9	107.244	7.8979	29.0557
		-1.05	235.272							7.92	107.335	7.91792	29.02
		-1.04	234.436							7.94	107.356	7.93794	29.1842
		-1.03	232.764							7.96	107.206	7.95796	29.2272
		-1.02	230.675							7.98	107.105	7.97798	29.147
		-1.01	233.182							8	106.934	7.998	29.2574
		-1	240.286							8.02	106.781	8.01802	29.3249
		-0.99	232.346							8.04	106.798	8.03804	29.2689
		-0.98	233.6							8.06	106.775	8.05806	29.2824
		-0.97	233.182							8.08	106.917	8.07808	29.2436
		-0.96	234.018							8.1	105.89	8.0981	29.336
		-0.95	234.436							8.12	105.636	8.11812	29.3907
		-0.94	231.928							8.14	105.547	8.13814	29.3439
		-0.93	229.003							8.16	105.703	8.15816	29.3074
		-0.92	229.839							8.18	106.531	8.17818	29.3162
		-0.91	231.093							8.2	106.8	8.1982	29.2572
		-0.9	226.914							8.22	106.917	8.21822	29.2372
		-0.89	230.257							8.24	107.1	8.23824	29.4224
		-0.88	226.496							8.26	107.168	8.25826	29.3391
		-0.87	233.182							8.28	107.138	8.27828	29.2201
		-0.86	235.272							8.3	107.275	8.2983	29.3215
		-0.85	231.51							8.32	107.245	8.31832	29.2912
		-0.84	234.436							8.34	107.08	8.33834	29.2494
		-0.83	233.182							8.36	106.806	8.35836	29.3824
		-0.82	231.092							8.38	106.549	8.37838	29.3829
		-0.81	226.914							8.4	106.205	8.3984	29.2853
		-0.8	232.764							8.42	105.866	8.41842	29.3798
		-0.79	234.018							8.44	105.357	8.43844	29.475
		-0.78	231.929							8.46	104.984	8.45846	29.3688
		-0.77	233.6							8.48	104.791	8.47848	29.3807
		-0.76	236.107							8.5	104.731	8.4985	29.5003
		-0.75	227.75							8.52	104.804	8.51852	29.3315
		-0.74	235.69							8.54	105	8.53854	29.4425
		-0.73	233.6							8.56	105.488	8.55856	29.4722
		-0.72	236.107							8.58	106.053	8.57858	29.3617
		-0.71	237.361							8.6	106.442	8.5986	29.3466
		-0.7	231.511							8.62	106.311	8.61862	29.2638
		-0.69	236.107							8.64	106.393	8.63864	29.2473
		-0.68	238.197							8.66	106.431	8.65866	29.3143
		-0.67	238.615							8.68	106.502	8.67868	29.198
		-0.66	238.615							8.7	106.36	8.6987	29.1069
		-0.65	235.69							8.72	106.383	8.71872	29.1723
		-0.64	238.614							8.74	106.446	8.73874	29.0739
		-0.63	239.868							8.76	106.387	8.75876	29.0197
		-0.62	246.972							8.78	106.284	8.77878	29.0035
		-0.61	243.211							8.8	106.118	8.7988	28.937
		-0.6	243.629							8.82	106.014	8.81882	28.9262
		-0.59	244.883							8.84	105.847	8.83884	28.8225
		-0.58	245.719							8.86	105.941	8.85886	28.8076
		-0.57	246.137							8.88	105.811	8.87888	28.834
		-0.56	240.704							8.9	105.976	8.8989	28.9847
		-0.55	251.569							8.92	106.015	8.91892	28.9852
		-0.54	246.972							8.94	106.111	8.93894	28.8599
		-0.53	244.465							8.96	106.129	8.95896	28.9304
		-0.52	242.794							8.98	106.097	8.97898	28.9057
		-0.51	239.032							9	105.987	8.999	29.019
		-0.5	242.375							9.02	105.707	9.01902	29.208
		-0.49	238.615							9.04	105.622	9.03904	29.2591
		-0.48	236.943							9.06	105.537	9.05906	29.2127
		-0.47	237.779							9.08	105.42	9.07908	29.2184
		-0.46	238.197							9.1	105.328	9.0991	29.1974
		-0.45	236.943							9.12	105.271	9.11912	29.199
		-0.44	234.436							9.14	105.255	9.13914	29.2469
		-0.43	239.45							9.16	105.317	9.15916	29.244
		-0.42	235.272							9.18	105.34	9.17918	29.1397
		-0.41	235.69							9.2	105.352	9.1992	29.3208
		-0.4	242.793							9.22	105.361	9.21922	29.2865
		-0.39	240.286							9.24	105.32	9.23924	29.2951
		-0.38	236.108							9.26	105.276	9.25926	29.4839
		-0.37	235.272							9.28	105.198	9.27928	29.5426
		-0.36	234.018							9.3	105.132	9.2993	29.5352
		-0.35	235.272							9.32	105.091	9.31932	29.6469
		-0.34	234.854							9.34	105.191	9.33934	29.6103
		-0.33	230.675							9.36	105.201	9.35936	29.4299
		-0.32	231.093							9.38	105.198	9.37938	29.5762
		-0.31	233.182							9.4	105.079	9.3994	29.5888
		-0.3	236.943							9.42	104.905	9.41942	29.6319
		-0.29	231.093							9.44	104.978	9.43944	29.609
		-0.28	232.346							9.46	105.03	9.45946	29.6707
		-0.27	233.6							9.48	105.122	9.47948	29.5922
		-0.26	234.018							9.5	104.926	9.4995	29.7276
		-0.25	231.511							9.52	105.047	9.51952	29.7904
		-0.24	231.511							9.54	104.935	9.53954	29.7914
		-0.23	234.854							9.56	104.98	9.55956	29.8714
		-0.22	234.436							9.58	104.901	9.57958	29.7259
		-0.21	233.6							9.6	104.893	9.5996	29.7475
		-0.2	239.868							9.62	104.876	9.61962	29.7649
		-0.19	239.868							9.64	105.007	9.63964	29.7551
		-0.18	239.45							9.66	105.115	9.65966	29.7215
		-0.17	241.958							9.68	105.29	9.67968	29.8226
		-0.16	244.047							9.7	105.297	9.6997	29.8479
		-0.15	243.629							9.72	105.212	9.71972	29.8778
		-0.14	248.226							9.74	105.077	9.73974	29.832
		-0.13	243.212							9.76	104.911	9.75976	29.9534
		-0.12	246.973							9.78	104.974	9.77978	29.8894
		-0.11	251.569							9.8	105.009	9.7998	30.0303
		-0.1	255.748							9.82	105.072	9.81982	30.0868
		-0.0900003	250.316							9.84	104.832	9.83984	30.0774
		-0.0800002	253.659							9.86	104.624	9.85986	30.1175
		-0.0700002	250.734							9.88	104.419	9.87988	30.1219
		-0.0600002	254.077							9.9	104.447	9.8999	30.0612
		-0.0500003	253.241							9.92	104.681	9.91992	30.2714
		-0.0400003	248.226							9.94	104.86	9.93994	30.2742
		-0.0300002	247.391							9.96	105.195	9.95996	30.2166
		-0.0200003	245.301							9.98	105.468	9.97998	30.319
		-0.0100003	251.987							10	105.132	10	30.3143
		-2.52621e-07	247.391								105.638
		0.00999975	246.555								105.061
		0.0199998	247.39								104.819
		0.0299997	245.301								104.784
		0.0399998	249.48								104.644
		0.0499998	250.734								105.034
		0.0599997	256.166								104.724
		0.0699997	250.316								104.519
		0.0799997	247.39								104.193
		0.0899998	247.391								104.294
		0.0999997	244.465								104.455
		0.11	249.898								104.761
		0.12	245.301								104.891
		0.13	249.062								104.344
		0.14	243.212								104.777
		0.15	244.883								104.901
		0.16	245.301								104.948
		0.17	243.629								104.909
		0.18	245.301								104.892
		0.19	241.958								104.149
		0.2	235.69								103.969
		0.21	245.301								103.664
		0.22	242.376								103.497
		0.23	236.526								103.513
		0.24	237.779								103.83
		0.25	237.779								104.252
		0.26	235.69								104.221
		0.27	238.615								104.078
		0.28	240.286								103.881
		0.29	246.555								104.001
		0.3	241.54								103.926
		0.31	236.525								103.542
		0.32	242.794								103.197
		0.33	236.525								103.283
		0.34	244.465								103.104
		0.35	239.033								102.747
		0.36	237.361								102.519
		0.37	237.779								102.951
		0.38	237.779								103.743
		0.39	242.794								103.558
		0.4	239.451								103.375
		0.41	235.69								103.824
		0.42	235.272								103.895
		0.43	231.511								104.144
		0.44	237.779								104.544
		0.45	231.093								104.457
		0.46	239.451								103.498
		0.47	239.868								103.225
		0.48	236.107								103.672
		0.49	234.018								103.954
		0.5	235.69								103.896
		0.51	229.003								103.655
		0.52	227.75								103.414
		0.53	227.75								103.131
		0.54	230.675								102.793
		0.55	227.332								102.618
		0.56	235.272								102.591
		0.57	233.182								102.473
		0.58	237.361								102.324
		0.59	243.212								102.408
		0.6	246.555								102.642
		0.61	242.376								103.191
		0.62	240.286								103.66
		0.63	244.465								103.607
		0.64	239.451								103.838
		0.65	244.465								103.472
		0.66	239.451								103.043
		0.67	235.69								103.25
		0.68	236.943								103.216
		0.69	238.197								103.197
		0.7	242.376								103.602
		0.71	234.018								103.705
		0.72	238.197								103.773
		0.73	236.943								103.958
		0.74	234.436								104.124
		0.75	235.69								104.306
		0.76	234.018								104.299
		0.77	227.332								104.033
		0.78	233.6								103.855
		0.79	226.496								103.897
		0.8	234.854								103.993
		0.81	237.361								104.015
		0.82	238.197								104.128
		0.83	232.764								104.311
		0.84	235.69								104.284
		0.85	238.197								103.648
		0.86	236.107								102.949
		0.87	235.69								102.258
		0.88	238.615								101.596
		0.89	237.779								102.113
		0.9	240.286								102.786
		0.91	240.704								103.146
		0.92	242.794								103.142
		0.93	240.704								102.634
		0.94	250.734								102.244
		0.95	246.555								102.202
		0.96	244.883								101.764
		0.97	246.137								101.119
		0.98	244.047								100.684
		0.99	246.555								100.422
		1	247.39								100.151
		1.01	244.047								100.929
		1.02	243.63								101.673
		1.03	247.808								102.039
		1.04	244.047								102.425
		1.05	244.883								102.55
		1.06	251.987								101.95
		1.07	252.823								100.864
		1.08	249.062								100.574
		1.09	254.077								100.736
		1.1	258.256								101.582
		1.11	257.838								101.165
		1.12	253.659								100.669
		1.13	255.33								100.712
		1.14	250.316								100.803
		1.15	255.331								101.076
		1.16	248.644								101.297
		1.17	251.987								101.376
		1.18	251.987								101.401
		1.19	249.48								101.512
		1.2	253.659								101.543
		1.21	252.405								101.597
		1.22	250.734								101.61
		1.23	256.584								101.193
		1.24	252.823								100.28
		1.25	251.569								100.195
		1.26	252.823								100.927
		1.27	252.823								101.616
		1.28	251.988								101.2
		1.29	254.077								100.922
		1.3	256.166								101.05
		1.31	250.316								100.939
		1.32	249.062								100.984
		1.33	244.883								100.815
		1.34	243.212								100.745
		1.35	245.301								101.072
		1.36	239.869								101.431
		1.37	245.301								101.707
		1.38	243.212								101.702
		1.39	250.316								101.789
		1.4	244.883								101.614
		1.41	249.898								101.656
		1.42	247.391								101.472
		1.43	241.54								101.578
		1.44	241.958								101.724
		1.45	245.719								101.772
		1.46	247.808								101.91
		1.47	248.644								101.921
		1.48	245.301								102.074
		1.49	244.048								102.105
		1.5	247.809								102.066
		1.51	245.301								101.583
		1.52	252.405								101.568
		1.53	253.659								101.776
		1.54	254.912								101.837
		1.55	254.077								102.056
		1.56	257.42								102.172
		1.57	256.584								102.239
		1.58	256.166								102.047
		1.59	254.077								102.147
		1.6	255.748								102.106
		1.61	249.062								102.237
		1.62	251.152								102.45
		1.63	251.569								102.571
		1.64	242.376								102.707
		1.65	246.137								102.683
		1.66	251.57								102.656
		1.67	250.734								102.456
		1.68	250.316								102.437
		1.69	245.719								102.251
		1.7	249.48								102.26
		1.71	251.152								102.193
		1.72	240.287								102.234
		1.73	242.794								102.251
		1.74	244.047								102.24
		1.75	253.241								102.269
		1.76	240.286								102.207
		1.77	240.704								102.257
		1.78	240.704								102.085
		1.79	235.272								102.149
		1.8	235.272								102.169
		1.81	235.272								102.451
		1.82	234.018								102.5
		1.83	233.182								102.721
		1.84	240.705								102.756
		1.85	240.286								102.693
		1.86	236.108								102.576
		1.87	241.122								102.124
		1.88	242.376								101.93
		1.89	242.376								101.744
		1.9	241.122								101.763
		1.91	241.54								101.74
		1.92	237.779								101.973
		1.93	244.047								102.145
		1.94	239.451								102.425
		1.95	243.212								102.501
		1.96	244.048								102.532
		1.97	239.033								102.483
		1.98	242.794								102.34
		1.99	240.287								102.198
		2	245.301								101.861
		2.01	238.197								101.871
		2.02	239.033								101.611
		2.03	240.704								101.815
		2.04	236.525								101.968
		2.05	233.6								102.07
		2.06	238.615								102.142
		2.07	241.122								102.188
		2.08	241.958								102.165
		2.09	235.272								102.049
		2.1	242.376								102.051
		2.11	242.376								101.945
		2.12	244.048								101.833
		2.13	241.122								101.762
		2.14	236.943								101.66
		2.15	237.361								101.455
		2.16	236.525								101.381
		2.17	237.361								101.346
		2.18	240.704								101.639
		2.19	238.615								101.753
		2.2	234.436								101.814
		2.21	235.272								101.859
		2.22	236.526								101.866
		2.23	236.943								101.903
		2.24	228.168								101.884
		2.25	231.511								102.009
		2.26	230.257								101.956
		2.27	226.496								101.961
		2.28	229.004								101.852
		2.29	229.839								102.027
		2.3	231.093								102.04
		2.31	225.661								102.206
		2.32	230.257								102.222
		2.33	233.182								102.106
		2.34	229.839								102.021
		2.35	231.929								101.76
		2.36	235.272								101.701
		2.37	235.69								101.603
		2.38	236.526								101.678
		2.39	234.018								101.649
		2.4	231.929								101.682
		2.41	240.704								101.679
		2.42	236.526								101.723
		2.43	236.526								101.729
		2.44	235.272								101.704
		2.45	238.197								101.712
		2.46	230.675								101.846
		2.47	234.854								101.895
		2.48	229.839								101.676
		2.49	232.765								101.592
		2.5	228.586								101.477
		2.51	236.525								101.85
		2.52	234.436								102.1
		2.53	246.137								102.162
		2.54	236.944								102.125
		2.55	236.526								102.158
		2.56	237.361								102.165
		2.57	236.526								102.074
		2.58	237.361								102.147
		2.59	237.361								102.08
		2.6	241.958								101.872
		2.61	243.212								101.627
		2.62	244.465								101.447
		2.63	250.734								101.472
		2.64	249.48								101.436
		2.65	246.555								101.329
		2.66	247.391								101.402
		2.67	244.883								101.572
		2.68	244.465								101.779
		2.69	247.808								101.745
		2.7	249.062								101.975
		2.71	246.973								101.4
		2.72	241.54								101.297
		2.73	241.958								101.061
		2.74	241.122								101.261
		2.75	238.197								101.025
		2.76	243.212								101.213
		2.77	240.704								101.49
		2.78	244.883								101.599
		2.79	247.391								101.768
		2.8	239.451								101.869
		2.81	241.958								102.09
		2.82	240.286								101.942
		2.83	236.526								101.991
		2.84	239.869								101.383
		2.85	238.197								101.423
		2.86	243.212								101.437
		2.87	237.361								101.535
		2.88	241.122								101.699
		2.89	239.033								101.741
		2.9	241.54								101.986
		2.91	241.54								101.961
		2.92	243.212								101.948
		2.93	240.286								101.762
		2.94	244.048								101.617
		2.95	236.108								101.467
		2.96	234.854								101.404
		2.97	234.854								101.531
		2.98	232.765								101.577
		2.99	237.779								101.655
		3	236.943								101.58
		3.01	235.69								101.561
		3.02	239.033								101.268
		3.03	231.093								101.003
		3.04	232.347								100.743
		3.05	235.69								100.636
		3.06	226.914								100.889
		3.07	229.421								100.949
		3.08	228.168								101.174
		3.09	229.839								101.231
		3.1	229.839								101.278
		3.11	238.197								101.169
		3.12	235.272								101.207
		3.13	234.854								101.204
		3.14	237.361								101.297
		3.15	234.854								101.323
		3.16	232.347								101.405
		3.17	245.301								101.506
		3.18	249.062								101.426
		3.19	246.137								101.407
		3.2	248.644								101.064
		3.21	251.987								101.071
		3.22	249.48								100.894
		3.23	249.898								101.04
		3.24	249.062								100.936
		3.25	250.734								101.181
		3.26	247.39								101.369
		3.27	239.45								101.41
		3.28	241.54								101.409
		3.29	242.794								101.35
		3.3	240.286								101.306
		3.31	239.868								101.164
		3.32	246.137								101.214
		3.33	242.794								101.092
		3.34	239.45								101.243
		3.35	240.286								101.095
		3.36	235.272								101.221
		3.37	235.272								101.032
		3.38	238.615								101.045
		3.39	243.629								100.964
		3.4	237.779								100.92
		3.41	237.361								101.002
		3.42	239.45								100.974
		3.43	233.182								100.97
		3.44	235.272								100.621
		3.45	237.779								100.537
		3.46	242.793								100.359
		3.47	240.286								100.526
		3.48	239.45								100.44
		3.49	234.854								100.532
		3.5	236.107								100.359
		3.51	232.764								100.389
		3.52	234.854								100.497
		3.53	233.6								100.549
		3.54	233.6								100.935
		3.55	231.929								101.239
		3.56	236.943								101.621
		3.57	234.018								101.669
		3.58	234.854								101.736
		3.59	234.436								101.584
		3.6	232.764								101.402
		3.61	231.093								101.27
		3.62	225.66								101.277
		3.63	230.257								101.561
		3.64	229.421								101.789
		3.65	229.003								101.992
		3.66	231.929								101.334
		3.67	230.257								100.684
		3.68	235.69								100.419
		3.69	233.182								100.308
		3.7	229.839								100.06
		3.71	236.108								100.234
		3.72	233.6								100.478
		3.73	231.929								100.615
		3.74	223.989								100.857
		3.75	227.749								100.712
		3.76	229.839								100.772
		3.77	229.839								100.677
		3.78	235.271								100.84
		3.79	236.943								100.939
		3.8	231.093								101.277
		3.81	225.242								101.384
		3.82	229.839								101.513
		3.83	226.496								101.506
		3.84	229.003								101.396
		3.85	229.839								101.337
		3.86	226.914								101.024
		3.87	227.332								101.014
		3.88	223.988								100.931
		3.89	227.332								100.923
		3.9	227.749								100.789
		3.91	229.839								100.847
		3.92	225.66								100.761
		3.93	223.571								100.7
		3.94	230.257								100.521
		3.95	227.332								100.294
		3.96	229.839								100.218
		3.97	222.735								99.981
		3.98	220.227								100.18
		3.99	218.556								100.229
		4	221.899								100.403
		4.01	228.167								100.431
		4.02	223.153								100.472
		4.03	229.839								100.446
		4.04	231.928								100.402
		4.05	230.675								100.267
		4.06	229.839								100.09
		4.07	227.332								99.842
		4.08	224.406								99.596
		4.09	226.914								99.535
		4.1	226.496								99.398
		4.11	232.764								99.445
		4.12	225.242								99.473
		4.13	226.078								99.809
		4.14	228.167								99.948
		4.15	232.764								100.198
		4.16	230.674								100.274
		4.17	232.764								100.399
		4.18	228.585								100.356
		4.19	231.928								100.175
		4.2	233.182								100.017
		4.21	226.914								99.678
		4.22	226.914								99.525
		4.23	228.585								99.433
		4.24	221.899								99.493
		4.25	224.406								99.672
		4.26	221.062								100.008
		4.27	221.062								100.227
		4.28	226.495								100.401
		4.29	221.898								100.547
		4.3	235.689								100.595
		4.31	227.749								100.443
		4.32	227.331								100.323
		4.33	224.406								100.186
		4.34	226.913								100.115
		4.35	229.002								100.056
		4.36	227.749								99.864
		4.37	228.167								99.882
		4.38	226.913								99.853
		4.39	229.838								99.825
		4.4	223.152								99.831
		4.41	228.584								99.842
		4.42	226.495								99.733
		4.43	221.062								99.703
		4.44	226.913								99.723
		4.45	226.913								99.762
		4.46	222.734								99.674
		4.47	223.152								99.522
		4.48	228.167								99.484
		4.49	226.495								99.36
		4.5	218.973								99.392
		4.51	221.48								99.396
		4.52	220.645								99.515
		4.53	217.302								99.514
		4.54	222.316								99.509
		4.55	221.898								99.454
		4.56	222.316								99.193
		4.57	226.077								99.098
		4.58	227.331								98.966
		4.59	226.077								98.99
		4.6	220.227								98.836
		4.61	220.227								99.019
		4.62	224.824								99.016
		4.63	220.227								99.124
		4.64	223.57								99.17
		4.65	225.659								99.21
		4.66	222.316								99.129
		4.67	227.331								99.005
		4.68	221.898								98.833
		4.69	219.391								98.781
		4.7	221.063								98.914
		4.71	226.077								99.028
		4.72	218.973								99.321
		4.73	223.152								99.337
		4.74	218.137								99.312
		4.75	216.883								99.273
		4.76	219.39								98.953
		4.77	217.301								98.911
		4.78	221.48								98.785
		4.79	225.659								98.962
		4.8	219.808								98.914
		4.81	225.659								99.112
		4.82	227.33								99.217
		4.83	225.659								99.285
		4.84	225.659								99.295
		4.85	218.137								99.224
		4.86	224.823								99.098
		4.87	218.137								98.901
		4.88	223.987								98.674
		4.89	221.898								98.563
		4.9	223.151								98.604
		4.91	222.316								98.6
		4.92	221.062								98.82
		4.93	228.166								99.162
		4.94	227.33								99.8
		4.95	232.345								100.181
		4.96	229.002								100.345
		4.97	228.584								100.298
		4.98	230.255								100.082
		4.99	228.166								99.836
		5	229.002								99.458
		5.01	231.509								99.365
		5.02	226.912								99.111
		5.03	228.584								99.136
		5.04	222.734								99.169
		5.05	218.973								99.49
		5.06	223.569								99.448
		5.07	226.077								99.375
		5.08	228.166								99.22
		5.09	224.405								99.114
		5.1	228.166								99.041
		5.11	225.659								98.881
		5.12	229.002								98.938
		5.13	229.002								98.928
		5.14	232.345								99.225
		5.15	227.748								99.352
		5.16	232.345								99.611
		5.17	226.912								99.691
		5.18	230.256								99.816
		5.19	231.509								99.679
		5.2	225.659								99.542
		5.21	228.584								99.256
		5.22	231.091								99.023
		5.23	233.599								98.906
		5.24	229.838								98.81
		5.25	231.927								98.837
		5.26	231.091								98.863
		5.27	224.405								98.897
		5.28	229.001								98.97
		5.29	231.091								98.959
		5.3	223.151								98.995
		5.31	227.33								99.061
		5.32	226.494								99.093
		5.33	222.315								99.218
		5.34	231.927								99.24
		5.35	227.748								99.272
		5.36	229.837								99.247
		5.37	225.24								99.208
		5.38	231.091								99.076
		5.39	226.076								99.008
		5.4	230.673								98.971
		5.41	228.166								98.937
		5.42	226.076								98.883
		5.43	228.584								98.913
		5.44	229.837								99.059
		5.45	231.091								99.204
		5.46	230.255								99.313
		5.47	225.658								99.449
		5.48	228.584								99.373
		5.49	226.076								99.425
		5.5	223.987								99.447
		5.51	223.987								99.437
		5.52	229.419								99.357
		5.53	222.315								99.381
		5.54	226.912								99.451
		5.55	223.569								99.517
		5.56	229.419								99.486
		5.57	236.524								99.39
		5.58	236.106								99.222
		5.59	226.912								99.047
		5.6	234.434								98.927
		5.61	237.359								98.862
		5.62	239.031								98.986
		5.63	227.33								99.019
		5.64	226.494								99.008
		5.65	228.166								99.017
		5.66	234.016								99.026
		5.67	238.195								99.111
		5.68	237.359								99.065
		5.69	233.18								99.009
		5.7	233.598								99.01
		5.71	239.031								99.032
		5.72	236.941								98.95
		5.73	239.449								98.848
		5.74	236.106								98.801
		5.75	235.687								98.686
		5.76	238.194								98.489
		5.77	240.702								98.372
		5.78	234.433								98.26
		5.79	231.926								98.17
		5.8	236.941								98.213
		5.81	238.612								98.455
		5.82	238.612								98.66
		5.83	242.373								98.816
		5.84	240.702								98.871
		5.85	242.791								98.834
		5.86	240.702								98.916
		5.87	236.941								98.901
		5.88	235.269								99.031
		5.89	231.508								98.963
		5.9	228.583								98.563
		5.91	236.523								98.007
		5.92	238.195								97.659
		5.93	234.851								97.968
		5.94	235.687								98.712
		5.95	236.105								99.041
		5.96	242.373								99.126
		5.97	232.762								98.838
		5.98	238.194								98.548
		5.99	235.269								98.364
		6	233.18								98.279
		6.01	231.09								98.339
		6.02	231.508								98.347
		6.03	237.359								98.654
		6.04	233.18								98.621
		6.05	237.777								98.714
		6.06	229.837								98.565
		6.07	233.598								98.535
		6.08	229.001								98.344
		6.09	226.912								98.395
		6.1	232.344								98.385
		6.11	231.09								98.384
		6.12	233.18								98.409
		6.13	236.105								98.29
		6.14	241.538								98.303
		6.15	237.359								98.053
		6.16	239.03								98.132
		6.17	235.269								98.084
		6.18	234.851								98.32
		6.19	234.434								98.389
		6.2	231.508								98.575
		6.21	231.508								98.615
		6.22	230.255								98.57
		6.23	236.523								98.462
		6.24	231.508								98.262
		6.25	234.851								98.166
		6.26	231.09								98.103
		6.27	239.866								98.157
		6.28	236.105								98.162
		6.29	242.791								98.241
		6.3	227.329								98.209
		6.31	235.269								98.184
		6.32	236.941								98.062
		6.33	238.194								97.902
		6.34	237.776								97.841
		6.35	241.955								97.725
		6.36	242.791								97.829
		6.37	236.105								97.971
		6.38	233.597								98.137
		6.39	233.18								98.394
		6.4	235.269								98.392
		6.41	232.344								98.245
		6.42	234.851								97.919
		6.43	241.955								97.757
		6.44	236.523								97.715
		6.45	228.583								97.776
		6.46	234.433								97.874
		6.47	235.687								98.083
		6.48	233.597								98.099
		6.49	237.776								97.975
		6.5	234.851								97.842
		6.51	229.837								97.792
		6.52	235.687								97.687
		6.53	238.612								97.769
		6.54	236.105								97.777
		6.55	241.119								97.759
		6.56	236.941								97.886
		6.57	237.359								97.899
		6.58	241.12								97.961
		6.59	229.837								97.818
		6.6	233.598								97.743
		6.61	228.165								97.657
		6.62	229.419								97.777
		6.63	233.18								97.702
		6.64	231.926								97.791
		6.65	235.269								97.795
		6.66	229.836								97.813
		6.67	229.001								97.67
		6.68	230.254								97.526
		6.69	229.419								97.363
		6.7	225.24								97.339
		6.71	221.897								97.391
		6.72	223.986								97.49
		6.73	221.061								97.672
		6.74	219.807								97.821
		6.75	224.821								97.996
		6.76	216.046								97.852
		6.77	221.06								97.809
		6.78	223.15								97.662
		6.79	222.732								97.611
		6.8	232.343								97.445
		6.81	222.314								97.326
		6.82	231.09								97.079
		6.83	229.836								97.037
		6.84	229.418								96.92
		6.85	235.686								96.954
		6.86	236.104								97.075
		6.87	244.044								97.174
		6.88	239.447								97.316
		6.89	243.626								97.388
		6.9	246.551								97.451
		6.91	244.88								97.433
		6.92	241.955								97.414
		6.93	240.283								97.325
		6.94	238.194								97.402
		6.95	242.373								97.442
		6.96	237.776								97.66
		6.97	240.283								97.723
		6.98	240.701								97.666
		6.99	243.626								97.699
		7	244.462								97.493
		7.01	246.133								97.341
		7.02	251.566								97.072
		7.03	247.805								97.056
		7.04	249.476								97.082
		7.05	251.148								97.211
		7.06	249.894								97.352
		7.07	250.73								97.499
		7.08	249.477								97.601
		7.09	244.88								97.586
		7.1	247.387								97.56
		7.11	245.716								97.461
		7.12	248.641								97.565
		7.13	249.477								97.466
		7.14	246.133								97.527
		7.15	247.805								97.545
		7.16	246.551								97.448
		7.17	246.552								97.445
		7.18	247.387								97.427
		7.19	239.029								97.513
		7.2	242.79								97.522
		7.21	241.537								97.797
		7.22	241.537								97.833
		7.23	242.373								98.123
		7.24	246.552								98.087
		7.25	240.283								98.12
		7.26	240.283								98.179
		7.27	238.611								97.992
		7.28	238.193								98.033
		7.29	239.447								97.724
		7.3	234.85								97.615
		7.31	236.94								97.398
		7.32	240.701								97.359
		7.33	237.358								97.351
		7.34	239.447								97.459
		7.35	235.268								97.334
		7.36	236.104								97.309
		7.37	245.297								97.12
		7.38	239.865								96.881
		7.39	241.119								96.754
		7.4	240.701								96.597
		7.41	240.701								96.651
		7.42	242.372								96.658
		7.43	247.387								96.829
		7.44	242.79								96.814
		7.45	243.208								96.899
		7.46	244.044								96.891
		7.47	248.223								96.751
		7.48	244.044								96.637
		7.49	247.387								96.628
		7.5	247.805								96.644
		7.51	249.058								96.533
		7.52	241.954								96.486
		7.53	250.73								96.406
		7.54	244.462								96.672
		7.55	241.536								96.952
		7.56	243.626								97.021
		7.57	242.372								96.973
		7.58	241.536								97.097
		7.59	247.805								97.347
		7.6	248.64								97.108
		7.61	245.297								96.578
		7.62	248.223								96.268
		7.63	248.641								96.195
		7.64	246.551								96.261
		7.65	244.88								96.039
		7.66	244.462								95.862
		7.67	245.715								95.607
		7.68	249.894								95.517
		7.69	252.401								95.466
		7.7	251.984								95.587
		7.71	249.059								95.734
		7.72	251.984								95.981
		7.73	249.894								96.249
		7.74	248.223								96.295
		7.75	247.387								96.503
		7.76	249.476								96.413
		7.77	251.148								96.348
		7.78	252.401								96.229
		7.79	254.909								96.261
		7.8	252.402								96.268
		7.81	248.223								96.323
		7.82	249.059								96.528
		7.83	247.805								96.618
		7.84	248.641								96.742
		7.85	251.984								96.794
		7.86	247.387								96.905
		7.87	250.312								96.813
		7.88	247.805								96.894
		7.89	246.133								96.643
		7.9	252.401								96.508
		7.91	254.491								96.274
		7.92	247.805								96.239
		7.93	248.223								96.2
		7.94	244.88								96.279
		7.95	249.894								96.497
		7.96	244.88								96.508
		7.97	244.044								96.529
		7.98	247.805								96.36
		7.99	249.894								96.337
		8	244.88								96.171
		8.01	251.148								96.37
		8.02	251.566								96.431
		8.03	246.551								96.68
		8.04	244.88								96.736
		8.05	244.462								96.789
		8.06	244.462								96.628
		8.07	244.462								96.439
		8.08	250.73								96.352
		8.09	245.715								96.168
		8.1	248.641								96.279
		8.11	250.73								96.335
		8.12	255.327								96.369
		8.13	252.402								96.352
		8.14	250.312								96.296
		8.15	255.745								96.241
		8.16	249.894								96.245
		8.17	256.998								96.29
		8.18	257.416								96.333
		8.19	256.998								96.282
		8.2	248.222								96.248
		8.21	250.73								96.295
		8.22	249.894								96.245
		8.23	249.894								96.318
		8.24	253.655								96.474
		8.25	256.162								96.483
		8.26	256.58								96.411
		8.27	262.013								96.168
		8.28	256.163								96.144
		8.29	253.655								96.358
		8.3	259.088								96.542
		8.31	257.834								96.865
		8.32	249.894								97.01
		8.33	255.745								97.122
		8.34	249.894								96.98
		8.35	249.476								96.813
		8.36	249.058								96.737
		8.37	247.387								96.623
		8.38	246.551								96.241
		8.39	253.237								96.184
		8.4	246.551								96.378
		8.41	249.894								96.226
		8.42	249.894								96.346
		8.43	245.715								96.289
		8.44	245.715								96.433
		8.45	247.387								96.492
		8.46	247.387								96.612
		8.47	254.491								96.847
		8.48	252.819								97.039
		8.49	254.491								97.278
		8.5	255.327								97.189
		8.51	251.983								96.746
		8.52	255.327								96.306
		8.53	250.73								96.199
		8.54	251.148								96.035
		8.55	254.491								96.125
		8.56	253.237								96.056
		8.57	255.744								96.2
		8.58	254.073								96.21
		8.59	251.984								96.353
		8.6	253.237								96.46
		8.61	252.401								96.39
		8.62	254.073								96.312
		8.63	253.655								96.061
		8.64	251.566								95.858
		8.65	256.162								95.615
		8.66	246.551								95.599
		8.67	250.73								95.483
		8.68	249.894								95.553
		8.69	252.402								95.665
		8.7	252.401								95.631
		8.71	251.148								95.661
		8.72	258.252								95.715
		8.73	252.401								95.87
		8.74	253.237								95.814
		8.75	249.476								95.919
		8.76	253.655								95.911
		8.77	240.701								96.008
		8.78	250.73								95.94
		8.79	253.655								95.924
		8.8	249.059								95.948
		8.81	255.745								95.72
		8.82	254.073								95.733
		8.83	250.312								95.557
		8.84	253.237								95.601
		8.85	253.237								95.508
		8.86	252.82								95.505
		8.87	245.715								95.475
		8.88	253.655								95.403
		8.89	253.655								95.359
		8.9	251.148								95.158
		8.91	251.566								95.202
		8.92	245.298								94.923
		8.93	244.88								95.021
		8.94	242.372								94.931
		8.95	236.104								95.083
		8.96	241.119								95.018
		8.97	244.044								95.225
		8.98	249.894								95.288
		8.99	237.775								95.354
		9	240.701								95.445
		9.01	240.283								95.318
		9.02	240.701								95.326
		9.03	239.865								95.217
		9.04	241.537								95.265
		9.05	236.104								95.079
		9.06	239.865								95.223
		9.07	240.283								95.136
		9.08	240.283								94.997
		9.09	243.208								94.908
		9.1	246.551								94.747
		9.11	243.208								94.695
		9.12	244.462								94.637
		9.13	242.79								94.798
		9.14	240.701								94.988
		9.15	242.79								95.264
		9.16	249.476								95.356
		9.17	243.626								95.415
		9.18	241.954								95.432
		9.19	245.297								95.348
		9.2	241.537								95.353
		9.21	242.79								95.289
		9.22	242.372								95.507
		9.23	245.715								95.516
		9.24	237.776								95.731
		9.25	244.044								95.774
		9.26	242.372								95.968
		9.27	241.119								96.061
		9.28	241.954								96.054
		9.29	241.536								95.967
		9.3	235.268								95.655
		9.31	234.015								95.203
		9.32	234.85								95.008
		9.33	239.865								94.866
		9.34	243.626								94.599
		9.35	240.283								94.661
		9.36	238.193								94.556
		9.37	240.701								94.671
		9.38	238.194								94.682
		9.39	235.268								95.015
		9.4	239.447								95.202
		9.41	245.715								95.199
		9.42	241.119								95.112
		9.43	244.88								94.762
		9.44	244.88								94.517
		9.45	240.283								94.354
		9.46	238.611								94.464
		9.47	238.612								94.618
		9.48	238.611								94.681
		9.49	237.776								94.662
		9.5	234.433								94.574
		9.51	239.029								94.534
		9.52	241.537								94.804
		9.53	238.611								95.013
		9.54	237.776								94.964
		9.55	236.94								94.752
		9.56	237.776								94.572
		9.57	239.865								94.869
		9.58	238.193								94.954
		9.59	241.119								95.124
		9.6	239.447								94.907
		9.61	241.954								94.681
		9.62	238.611								94.58
		9.63	238.193								94.467
		9.64	238.194								94.401
		9.65	237.358								94.43
		9.66	239.447								94.43
		9.67	236.104								94.54
		9.68	236.104								94.632
		9.69	245.298								94.627
		9.7	241.536								94.717
		9.71	239.447								94.824
		9.72	240.283								94.689
		9.73	244.88								94.593
		9.74	243.208								94.552
		9.75	246.551								94.736
		9.76	242.79								94.785
		9.77	237.358								94.883
		9.78	229.836								94.861
		9.79	230.672								94.731
		9.8	229.836								94.541
		9.81	228.164								94.455
		9.82	232.761								94.481
		9.83	231.507								94.497
		9.84	228.582								94.678
		9.85	228.582								94.684
		9.86	227.746								94.947
		9.87	231.507								95.029
		9.88	229								94.977
		9.89	232.343								94.903
		9.9	232.343								94.645
		9.91	228.582								94.574
		9.92	231.507								94.387
		9.93	235.268								94.281
		9.94	232.761								93.962
		9.95	229.836								93.943
		9.96	229								94.136
[truncated: 4 more rows]

## Sheet: Figure 3d
Figure 3d
375 nm		405 nm		532 nm		633 nm		1064 nm		10.6 mm
Time (s)	Photovoltage (mV)	Time (s)	Photovoltage (mV)	Time (s)	Photovoltage (mV)	Time (s)	Photovoltage (mV)	Time (s)	Photovoltage (mV)	Time (s)	Photovoltage (mV)
0	-1.3e-07	2.164	-0.0323437	4.236	0.0195313	0.126	1.38778e-17	-1.073	0.0546881	-0.39	-0.05
0.001	-0.0232814	2.165	-0.0396875	4.237	-0.0129687	0.127	0.0053125	-1.072	0.0625006	-0.389	-0.0478125
0.002	-0.0165626	2.166	-0.031875	4.238	0.0164063	0.128	-0.0046875	-1.071	0.0706256	-0.388	-0.0334375
0.003	0.00109362	2.167	-0.0303125	4.239	0.0132813	0.129	0.005625	-1.07	0.0784381	-0.387	-0.0234375
0.004	0.0267186	2.168	-0.0425	4.24	0.0201563	0.13	-0.0090625	-1.069	0.0862506	-0.386	-0.0245313
0.005	0.0217186	2.169	-0.0473437	4.241	0.0260938	0.131	-0.0190625	-1.068	0.0709381	-0.385	-0.0346875
0.006	0.0256249	2.17	-0.04625	4.242	0.00781255	0.132	-0.035625	-1.067	0.0690631	-0.384	-0.0357813
0.007	0.0146874	2.171	-0.0315625	4.243	0.0167188	0.133	-0.0264063	-1.066	0.0537506	-0.383	-0.043125
0.008	0.00078112	2.172	-0.0478125	4.244	0.01125	0.134	-0.0260938	-1.065	0.0453131	-0.382	-0.0389063
0.009	-0.00421888	2.173	-0.0517187	4.245	0.0146875	0.135	-0.0171875	-1.064	0.0428131	-0.381	-0.0392188
0.01	0.00359362	2.174	-0.0417187	4.246	0.0170313	0.136	-0.0245313	-1.063	0.0431256	-0.38	-0.0295313
0.011	-0.0146876	2.175	-0.0210937	4.247	0.0135938	0.137	-0.041875	-1.062	0.0400006	-0.379	-0.0303125
0.012	-0.00531263	2.176	-0.0339062	4.248	0.0198438	0.138	-0.0448438	-1.061	0.0300006	-0.378	-0.0110938
0.013	0.0173436	2.177	-0.0165625	4.249	0.021875	0.139	-0.0201563	-1.06	0.0437506	-0.377	-0.041875
0.014	0.00437487	2.178	-0.0389062	4.25	0.01875	0.14	-0.0382813	-1.059	0.0578131	-0.376	-0.0507813
0.015	-0.00234388	2.179	-0.0425	4.251	0.0051563	0.141	-0.0164063	-1.058	0.0400006	-0.375	-0.0353125
0.016	0.0321874	2.18	-0.0446875	4.252	0.0104688	0.142	-0.0104688	-1.057	0.0500006	-0.374	-0.0582813
0.017	0.0418749	2.181	-0.053125	4.253	0.0178125	0.143	-0.0225	-1.056	0.0484381	-0.373	-0.0559375
0.018	0.0274999	2.182	-0.0323437	4.254	0.00656255	0.144	-0.0245313	-1.055	0.0421881	-0.372	-0.0659375
0.019	0.0287499	2.183	-0.0559375	4.255	0.00750005	0.145	-0.0065625	-1.054	0.0384381	-0.371	-0.0535938
0.02	0.00515612	2.184	-0.0617187	4.256	0.0140625	0.146	-0.0228125	-1.053	0.0368756	-0.37	-0.0632813
0.021	0.00437487	2.185	-0.0548437	4.257	0.0017188	0.147	-0.0278125	-1.052	0.0553131	-0.369	-0.069375
0.022	0.0178124	2.186	-0.0653125	4.258	-0.00843745	0.148	-0.0298438	-1.051	0.0625006	-0.368	-0.0415625
0.023	0.0224999	2.187	-0.0653125	4.259	-0.01375	0.149	0.00109375	-1.05	0.0546881	-0.367	-0.0632813
0.024	0.0181249	2.188	-0.0659375	4.26	0.00312505	0.15	0.0160938	-1.049	0.0646881	-0.366	-0.0698438
0.025	-0.0126564	2.189	-0.049375	4.261	0.0032813	0.151	0.0110938	-1.048	0.0568756	-0.365	-0.0817188
0.026	0.00734362	2.19	-0.03625	4.262	-0.0189062	0.152	0.0034375	-1.047	0.0462506	-0.364	-0.076875
0.027	0.0306249	2.191	-0.060625	4.263	-0.0098437	0.153	-0.00828125	-1.046	0.0446881	-0.363	-0.080625
0.028	0.0173436	2.192	-0.04	4.264	-0.0029687	0.154	-0.0078125	-1.045	0.0275006	-0.362	-0.0667188
0.029	0.0120311	2.193	-0.0498437	4.265	0.0146875	0.155	-0.0189063	-1.044	0.0400006	-0.361	-0.064375
0.03	0.00843737	2.194	-0.0432812	4.266	-0.0048437	0.156	-0.0151563	-1.043	0.0412506	-0.36	-0.0546875
0.031	-0.00031263	2.195	-0.0339062	4.267	-0.00406245	0.157	-0.0139063	-1.042	0.0512506	-0.359	-0.0520313
0.032	0.00343737	2.196	-0.0473437	4.268	-0.00499995	0.158	-0.009375	-1.041	0.0384381	-0.358	-0.0578125
0.033	0.00703112	2.197	-0.0803125	4.269	-0.0098437	0.159	-0.004375	-1.04	0.0412506	-0.357	-0.05125
0.034	0.0140624	2.198	-0.0729687	4.27	0.0098438	0.16	-0.00625	-1.039	0.0531256	-0.356	-0.0532813
0.035	0.0217186	2.199	-0.07875	4.271	0.0146875	0.161	-0.0078125	-1.038	0.0578131	-0.355	-0.0370313
0.036	0.0204686	2.2	-0.0679687	4.272	-0.00218745	0.162	0.0046875	-1.037	0.0537506	-0.354	-0.00328125
0.037	0.0189061	2.201	-0.0539062	4.273	0.000937547	0.163	-0.00390625	-1.036	0.0493756	-0.353	-0.0221875
0.038	0.0165624	2.202	-0.0703125	4.274	-0.00343745	0.164	-0.0015625	-1.035	0.0431256	-0.352	-0.048125
0.039	0.0385936	2.203	-0.0496875	4.275	-0.0253125	0.165	-0.00203125	-1.034	0.0512506	-0.351	-0.0439063
0.04	0.0571874	2.204	-0.0540625	4.276	-0.0189062	0.166	-0.0009375	-1.033	0.0459381	-0.35	-0.0548438
0.041	0.0564061	2.205	-0.0682812	4.277	-0.01375	0.167	-0.0096875	-1.032	0.0746881	-0.349	-0.0384375
0.042	0.0523436	2.206	-0.0957812	4.278	-0.0145312	0.168	0.00078125	-1.031	0.0753131	-0.348	-0.0439063
0.043	0.0332811	2.207	-0.11625	4.279	-0.0192187	0.169	0.0364063	-1.03	0.0762506	-0.347	-0.0589063
0.044	0.0239061	2.208	-0.105156	4.28	-0.0359375	0.17	0.0282813	-1.029	0.0737506	-0.346	-0.0457813
0.045	0.0224999	2.209	-0.0660937	4.281	-0.02625	0.171	0.0485938	-1.028	0.0700006	-0.345	-0.0629688
0.046	0.0204686	2.21	-0.0978125	4.282	-0.0409375	0.172	0.0532813	-1.027	0.0615631	-0.344	-0.0475
0.047	0.0317186	2.211	-0.107031	4.283	-0.028125	0.173	0.0364063	-1.026	0.0637506	-0.343	-0.0559375
0.048	0.0112499	2.212	-0.0921875	4.284	-0.0357812	0.174	0.0176563	-1.025	0.0606256	-0.342	-0.0721875
0.049	0.0337499	2.213	-0.0848437	4.285	-0.04625	0.175	0.0359375	-1.024	0.0559381	-0.341	-0.0667188
0.05	0.0317186	2.214	-0.0829687	4.286	-0.0204687	0.176	0.0184375	-1.023	0.0431256	-0.34	-0.0826563
0.051	0.0376561	2.215	-0.055625	4.287	-0.0278125	0.177	0.0375	-1.022	0.0528131	-0.339	-0.0864063
0.052	0.0220311	2.216	-0.0501562	4.288	-0.0284375	0.178	0.0498438	-1.021	0.0559381	-0.338	-0.0515625
0.053	0.0476561	2.217	-0.0679687	4.289	-0.0396875	0.179	0.0529688	-1.02	0.0675006	-0.337	-0.0428125
0.054	0.0340624	2.218	-0.0601562	4.29	-0.033125	0.18	0.0521875	-1.019	0.0700006	-0.336	-0.0496875
0.055	0.0385936	2.219	-0.0401562	4.291	-0.000624953	0.181	0.006875	-1.018	0.0706256	-0.335	-0.0554688
0.056	0.0595311	2.22	-0.0459375	4.292	-0.0115625	0.182	0.0239063	-1.017	0.0637506	-0.334	-0.0478125
0.057	0.0718749	2.221	-0.0810937	4.293	-0.0354687	0.183	0.0315625	-1.016	0.0531256	-0.333	-0.0373438
0.058	0.0746874	2.222	-0.0871875	4.294	-0.0115625	0.184	0.0242188	-1.015	0.0515631	-0.332	-0.0376563
0.059	0.0626561	2.223	-0.0790625	4.295	-0.0076562	0.185	0.0296875	-1.014	0.0515631	-0.331	-0.0478125
0.06	0.0464061	2.224	-0.0628125	4.296	-0.0029687	0.186	0.0323438	-1.013	0.0515631	-0.33	-0.0678125
0.061	0.0592186	2.225	-0.054375	4.297	0.010625	0.187	0.0498438	-1.012	0.0568756	-0.329	-0.0517188
0.062	0.0581249	2.226	-0.0551562	4.298	-0.0026562	0.188	0.025	-1.011	0.0546881	-0.328	-0.0735938
0.063	0.0534374	2.227	-0.06375	4.299	0.0067188	0.189	0.0289063	-1.01	0.0615631	-0.327	-0.070625
0.064	0.0660936	2.228	-0.0703125	4.3	-0.00218745	0.19	0.0385938	-1.009	0.0771881	-0.326	-0.081875
0.065	0.0592186	2.229	-0.0748437	4.301	0.0023438	0.191	0.0307813	-1.008	0.0778131	-0.325	-0.0435938
0.066	0.0676561	2.23	-0.080625	4.302	0.0020313	0.192	0.0501563	-1.007	0.0606256	-0.324	-0.06625
0.067	0.0345311	2.231	-0.069375	4.303	-0.0220312	0.193	0.0292188	-1.006	0.0740631	-0.323	-0.0771875
0.068	0.0434374	2.232	-0.0703125	4.304	0.0070313	0.194	0.0359375	-1.005	0.0725006	-0.322	-0.0635938
0.069	0.0692186	2.233	-0.05875	4.305	-0.0145312	0.195	0.049375	-1.004	0.0553131	-0.321	-0.055625
0.07	0.0557811	2.234	-0.0579687	4.306	-0.0284375	0.196	0.054375	-1.003	0.0721881	-0.32	-0.0446875
0.071	0.0545311	2.235	-0.0470312	4.307	-0.03625	0.197	0.0396875	-1.002	0.0609381	-0.319	-0.049375
0.072	0.0390624	2.236	-0.0451562	4.308	-0.049375	0.198	0.0373438	-1.001	0.0825006	-0.318	-0.0475
0.073	0.0437499	2.237	-0.0792187	4.309	-0.0242187	0.199	0.0401563	-1	0.0715631	-0.317	-0.0525
0.074	0.0542186	2.238	-0.0457812	4.31	-0.0192187	0.2	0.055625	-0.999	0.0668756	-0.316	-0.0671875
0.075	0.0429686	2.239	-0.0525	4.311	-0.0134375	0.201	0.0551563	-0.998	0.0771881	-0.315	-0.06375
0.076	0.0235936	2.24	-0.0564062	4.312	-0.0210937	0.202	0.0528125	-0.997	0.0793756	-0.314	-0.0604688
0.077	0.0140624	2.241	-0.05875	4.313	-0.0134375	0.203	0.0389063	-0.996	0.0825006	-0.313	-0.0621875
0.078	0.0356249	2.242	-0.0440625	4.314	-0.02125	0.204	0.0223438	-0.995	0.0675006	-0.312	-0.0520313
0.079	0.0298436	2.243	-0.043125	4.315	-0.0235937	0.205	0.038125	-0.994	0.0706256	-0.311	-0.0559375
0.08	0.0353124	2.244	-0.071875	4.316	-0.025	0.206	0.0340625	-0.993	0.0809381	-0.31	-0.054375
0.081	0.0720311	2.245	-0.0834375	4.317	0.0051563	0.207	0.0509375	-0.992	0.0646881	-0.309	-0.05125
0.082	0.0523436	2.246	-0.0775	4.318	0.0039063	0.208	0.0567188	-0.991	0.0675006	-0.308	-0.0604688
0.083	0.0684374	2.247	-0.0585937	4.319	-0.0107812	0.209	0.0514063	-0.99	0.0737506	-0.307	-0.0682813
0.084	0.0618749	2.248	-0.0420312	4.32	0.0164063	0.21	0.0317188	-0.989	0.0559381	-0.306	-0.0392188
0.085	0.0306249	2.249	-0.048125	4.321	-0.00249995	0.211	0.0629688	-0.988	0.0706256	-0.305	-0.0423438
0.086	0.0548436	2.25	-0.0446875	4.322	0.0073438	0.212	0.0754688	-0.987	0.0715631	-0.304	-0.0570313
0.087	0.0267186	2.251	-0.0204687	4.323	0.00656255	0.213	0.06375	-0.986	0.0909381	-0.303	-0.0407813
0.088	0.00781237	2.252	-0.0203125	4.324	0.00656255	0.214	0.0510938	-0.985	0.0821881	-0.302	-0.060625
0.089	0.0167186	2.253	-0.0376562	4.325	0.0125	0.215	0.0432813	-0.984	0.0778131	-0.301	-0.0845313
0.09	0.00687487	2.254	-0.0310937	4.326	0.0159375	0.216	0.0354688	-0.983	0.0787506	-0.3	-0.071875
0.091	-0.00109388	2.255	-0.0521875	4.327	-0.0076562	0.217	0.0435938	-0.982	0.0946881	-0.299	-0.0671875
0.092	0.0104686	2.256	-0.0590625	4.328	-0.0145312	0.218	0.0278125	-0.981	0.100313	-0.298	-0.0710938
0.093	0.00578112	2.257	-0.0703125	4.329	0.0128125	0.219	0.0242188	-0.98	0.107188	-0.297	-0.0957813
0.094	0.0545311	2.258	-0.0609375	4.33	0.0135938	0.22	0.023125	-0.979	0.105001	-0.296	-0.085625
0.095	0.0503124	2.259	-0.0635937	4.331	0.0203125	0.221	0.04625	-0.978	0.108751	-0.295	-0.0890625
0.096	0.0426561	2.26	-0.064375	4.332	0.01125	0.222	0.0421875	-0.977	0.101876	-0.294	-0.0725
0.097	0.0484374	2.261	-0.0629687	4.333	-0.000781203	0.223	0.0414063	-0.976	0.0925006	-0.293	-0.0729688
0.098	0.0621874	2.262	-0.069375	4.334	-0.0089062	0.224	0.0459375	-0.975	0.0800006	-0.292	-0.0671875
0.099	0.0623436	2.263	-0.0690625	4.335	-0.0307812	0.225	0.04125	-0.974	0.0831256	-0.291	-0.0475
0.1	0.0467186	2.264	-0.0532812	4.336	-0.00687495	0.226	0.0234375	-0.973	0.0925006	-0.29	-0.0439063
0.101	0.0523436	2.265	-0.0407812	4.337	-0.00687495	0.227	0.0382813	-0.972	0.0684381	-0.289	-0.0396875
0.102	0.0514061	2.266	-0.045	4.338	-0.024375	0.228	0.0071875	-0.971	0.0690631	-0.288	-0.0420313
0.103	0.0445311	2.267	-0.04625	4.339	-0.0126562	0.229	0.0257813	-0.97	0.0784381	-0.287	-0.0809375
0.104	0.0523436	2.268	-0.0709375	4.34	-0.0359375	0.23	0.0259375	-0.969	0.0740631	-0.286	-0.0745313
0.105	0.0440624	2.269	-0.0842187	4.341	-0.0048437	0.231	0.0459375	-0.968	0.0778131	-0.285	-0.0601563
0.106	0.0432811	2.27	-0.083125	4.342	-0.0335937	0.232	0.0389063	-0.967	0.0853131	-0.284	-0.0670313
0.107	0.0193749	2.271	-0.0745312	4.343	-0.0498437	0.233	0.0304688	-0.966	0.0965631	-0.283	-0.06375
0.108	0.0178124	2.272	-0.0645312	4.344	-0.0564062	0.234	0.04125	-0.965	0.0871881	-0.282	-0.06875
0.109	0.0320311	2.273	-0.0601562	4.345	-0.0389062	0.235	0.0396875	-0.964	0.0909381	-0.281	-0.0501563
0.11	0.0457811	2.274	-0.0675	4.346	-0.04125	0.236	0.0328125	-0.963	0.0934381	-0.28	-0.048125
0.111	0.0596874	2.275	-0.069375	4.347	-0.0467187	0.237	0.0309375	-0.962	0.100938	-0.279	-0.0614063
0.112	0.0576561	2.276	-0.0465625	4.348	-0.0385937	0.238	0.0215625	-0.961	0.101876	-0.278	-0.08
0.113	0.0549999	2.277	-0.085625	4.349	-0.0203125	0.239	0.0367188	-0.96	0.114063	-0.277	-0.0690625
0.114	0.0510936	2.278	-0.0790625	4.35	0.0070313	0.24	0.0551563	-0.959	0.102501	-0.276	-0.054375
0.115	0.0414061	2.279	-0.0604687	4.351	-0.0017187	0.241	0.051875	-0.958	0.101563	-0.275	-0.0648438
0.116	0.0579686	2.28	-0.0629687	4.352	-0.025	0.242	0.0664063	-0.957	0.0971881	-0.274	-0.0439063
0.117	0.0421874	2.281	-0.0701562	4.353	-0.0373437	0.243	0.0584375	-0.956	0.103438	-0.273	-0.0423438
0.118	0.0437499	2.282	-0.0740625	4.354	-0.00499995	0.244	0.0467188	-0.955	0.0871881	-0.272	-0.0567188
0.119	0.0285936	2.283	-0.0559375	4.355	-0.0335937	0.245	0.0485938	-0.954	0.0918756	-0.271	-0.05625
0.12	0.0104686	2.284	-0.0660937	4.356	-0.040625	0.246	0.0364063	-0.953	0.124376	-0.27	-0.0614063
0.121	0.00421862	2.285	-0.0848437	4.357	-0.011875	0.247	0.0220313	-0.952	0.108126	-0.269	-0.0621875
0.122	0.00203112	2.286	-0.104687	4.358	-0.0390625	0.248	0.0339063	-0.951	0.103438	-0.268	-0.0625
0.123	0.0278124	2.287	-0.08875	4.359	-0.0157812	0.249	0.0254688	-0.95	0.103126	-0.267	-0.0578125
0.124	0.0173436	2.288	-0.0667187	4.36	-0.0246875	0.25	0.0582813	-0.949	0.0771881	-0.266	-0.0573438
0.125	0.0320311	2.289	-0.060625	4.361	-0.0165625	0.251	0.0335938	-0.948	0.0837506	-0.265	-0.0748438
0.126	0.0217186	2.29	-0.0732812	4.362	-0.01625	0.252	0.0540625	-0.947	0.0784381	-0.264	-0.064375
0.127	0.0178124	2.291	-0.045	4.363	-0.0026562	0.253	0.076875	-0.946	0.0884381	-0.263	-0.06125
0.128	0.0371874	2.292	-0.0575	4.364	-0.00874995	0.254	0.0503125	-0.945	0.0840631	-0.262	-0.060625
0.129	0.0295311	2.293	-0.0839062	4.365	-0.0029687	0.255	0.0414063	-0.944	0.0762506	-0.261	-0.075625
0.13	0.0382811	2.294	-0.05125	4.366	-0.0076562	0.256	0.0471875	-0.943	0.0737506	-0.26	-0.0690625
0.131	0.0204686	2.295	-0.0753125	4.367	-0.015	0.257	0.0796875	-0.942	0.0825006	-0.259	-0.0651563
0.132	0.0442186	2.296	-0.0879687	4.368	-0.01875	0.258	0.061875	-0.941	0.0915631	-0.258	-0.0834375
0.133	0.0482811	2.297	-0.100469	4.369	-0.0204687	0.259	0.0595313	-0.94	0.0931256	-0.257	-0.0792188
0.134	0.0393749	2.298	-0.0528125	4.37	-0.0289062	0.26	0.0498438	-0.939	0.0884381	-0.256	-0.096875
0.135	0.0654686	2.299	-0.0559375	4.371	-0.0375	0.261	0.0540625	-0.938	0.0815631	-0.255	-0.0792188
0.136	0.0607811	2.3	-0.0760937	4.372	-0.0335937	0.262	0.0510938	-0.937	0.0984381	-0.254	-0.0942188
0.137	0.0751561	2.301	-0.0803125	4.373	-0.0307812	0.263	0.05375	-0.936	0.0978131	-0.253	-0.0942188
0.138	0.0539061	2.302	-0.0945312	4.374	-0.0098437	0.264	0.0482813	-0.935	0.0840631	-0.252	-0.0965625
0.139	0.0464061	2.303	-0.0757812	4.375	0.0035938	0.265	0.045625	-0.934	0.0893756	-0.251	-0.06875
0.14	0.0374999	2.304	-0.0790625	4.376	0.0128125	0.266	0.0401563	-0.933	0.0821881	-0.25	-0.0570313
0.141	0.0421874	2.305	-0.070625	4.377	0.020625	0.267	0.0398438	-0.932	0.0909381	-0.249	-0.0767188
0.142	0.0340624	2.306	-0.0871875	4.378	-0.000312453	0.268	0.0448438	-0.931	0.0956256	-0.248	-0.0585938
0.143	0.0367186	2.307	-0.0834375	4.379	0.0259375	0.269	0.0664063	-0.93	0.108126	-0.247	-0.0760938
0.144	0.0360936	2.308	-0.0823437	4.38	0.0051563	0.27	0.0603125	-0.929	0.108126	-0.246	-0.0725
0.145	0.00890612	2.309	-0.06375	4.381	-0.0115625	0.271	0.075	-0.928	0.118751	-0.245	-0.0895313
0.146	0.0243749	2.31	-0.0721875	4.382	-0.0339062	0.272	0.0826563	-0.927	0.104063	-0.244	-0.0729688
0.147	0.0403124	2.311	-0.0585937	4.383	0.0035938	0.273	0.0579688	-0.926	0.103126	-0.243	-0.0678125
0.148	0.0204686	2.312	-0.0895312	4.384	-0.0170312	0.274	0.0571875	-0.925	0.0934381	-0.242	-0.0635938
0.149	0.0178124	2.313	-0.0757812	4.385	0.0082813	0.275	0.0634375	-0.924	0.0987506	-0.241	-0.0475
0.15	0.00187487	2.314	-0.0953125	4.386	-0.0014062	0.276	0.0421875	-0.923	0.102501	-0.24	-0.07375
0.151	0.0159374	2.315	-0.0923437	4.387	-0.0215625	0.277	0.0292188	-0.922	0.0771881	-0.239	-0.0678125
0.152	0.00437487	2.316	-0.107344	4.388	-0.040625	0.278	0.0396875	-0.921	0.100313	-0.238	-0.0629688
0.153	0.0198436	2.317	-0.0725	4.389	-0.0482812	0.279	0.0729688	-0.92	0.117813	-0.237	-0.0714063
0.154	0.0104686	2.318	-0.0810937	4.39	-0.0582812	0.28	0.0420313	-0.919	0.103438	-0.236	-0.0751563
0.155	0.0189061	2.319	-0.0823437	4.391	-0.0496875	0.281	0.0610938	-0.918	0.116251	-0.235	-0.0678125
0.156	0.0312499	2.32	-0.101875	4.392	-0.0215625	0.282	0.0625	-0.917	0.107813	-0.234	-0.0559375
0.157	0.0256249	2.321	-0.099375	4.393	-0.0396875	0.283	0.0429688	-0.916	0.106563	-0.233	-0.0864063
0.158	-0.00390638	2.322	-0.0989062	4.394	-0.0325	0.284	0.04125	-0.915	0.100313	-0.232	-0.06625
0.159	-0.0181251	2.323	-0.0953125	4.395	-0.0370312	0.285	0.07	-0.914	0.101876	-0.231	-0.0710938
0.16	-0.0207814	2.324	-0.0960937	4.396	-0.055625	0.286	0.0648438	-0.913	0.108751	-0.23	-0.053125
0.161	-0.0193751	2.325	-0.0884375	4.397	-0.0325	0.287	0.038125	-0.912	0.110313	-0.229	-0.059375
0.162	-0.00703138	2.326	-0.112344	4.398	-0.0076562	0.288	0.0428125	-0.911	0.122501	-0.228	-0.05125
0.163	-0.0196876	2.327	-0.118594	4.399	-0.0029687	0.289	0.0490625	-0.91	0.121876	-0.227	-0.059375
0.164	-0.00703138	2.328	-0.134062	4.4	-0.0203125	0.29	0.0317188	-0.909	0.134063	-0.226	-0.06375
0.165	-0.0270314	2.329	-0.131094	4.401	-0.02125	0.291	0.0370313	-0.908	0.129376	-0.225	-0.0695313
0.166	-0.0212501	2.33	-0.111562	4.402	-0.0203125	0.292	0.0320313	-0.907	0.122501	-0.224	-0.0601563
0.167	-0.0301564	2.331	-0.0879687	4.403	-0.0170312	0.293	0.0115625	-0.906	0.121251	-0.223	-0.070625
0.168	-0.0262501	2.332	-0.114062	4.404	-0.02	0.294	0.0278125	-0.905	0.121251	-0.222	-0.0496875
0.169	-0.0331251	2.333	-0.0826562	4.405	-0.0195312	0.295	0.0328125	-0.904	0.124063	-0.221	-0.054375
0.17	-0.0120314	2.334	-0.0865625	4.406	-0.00718745	0.296	0.049375	-0.903	0.125001	-0.22	-0.0601563
0.171	0.00343737	2.335	-0.091875	4.407	-0.023125	0.297	0.0695313	-0.902	0.117188	-0.219	-0.0559375
0.172	-0.0250001	2.336	-0.0698437	4.408	-0.0234375	0.298	0.0559375	-0.901	0.124376	-0.218	-0.049375
0.173	-0.00656263	2.337	-0.0884375	4.409	-0.0115625	0.299	0.0404688	-0.9	0.135001	-0.217	-0.06125
0.174	-0.00078138	2.338	-0.0734375	4.41	0.00406255	0.3	0.0309375	-0.899	0.114688	-0.216	-0.0679688
0.175	-0.00734388	2.339	-0.0742187	4.411	4.65661e-08	0.301	0.0273438	-0.898	0.115626	-0.215	-0.0365625
0.176	-0.0189064	2.34	-0.0845312	4.412	0.0264063	0.302	0.0317188	-0.897	0.121251	-0.214	-0.0284375
0.177	-0.0240626	2.341	-0.083125	4.413	0.026875	0.303	0.0317188	-0.896	0.116563	-0.213	-0.049375
0.178	-0.0293751	2.342	-0.105	4.414	0.03	0.304	0.0428125	-0.895	0.133438	-0.212	-0.059375
0.179	-0.0115626	2.343	-0.0942187	4.415	0.0146875	0.305	0.0440625	-0.894	0.128751	-0.211	-0.0578125
0.18	-0.0100001	2.344	-0.0798437	4.416	-0.0134375	0.306	0.0417188	-0.893	0.109376	-0.21	-0.0589063
0.181	-0.0267189	2.345	-0.0814062	4.417	0.00750005	0.307	0.0435938	-0.892	0.101876	-0.209	-0.0478125
0.182	-0.0112501	2.346	-0.0860937	4.418	0.01875	0.308	0.0254688	-0.891	0.112501	-0.208	-0.0598438
0.183	-0.0178126	2.347	-0.0632812	4.419	0.00656255	0.309	0.0317188	-0.89	0.122501	-0.207	-0.0482813
0.184	-0.0173439	2.348	-0.0701562	4.42	-0.00343745	0.31	0.0448438	-0.889	0.0984381	-0.206	-0.0617188
0.185	-0.0495314	2.349	-0.085	4.421	0.00281255	0.311	0.0414063	-0.888	0.103126	-0.205	-0.090625
0.186	-0.0359376	2.35	-0.0973437	4.422	-0.0089062	0.312	0.0420313	-0.887	0.0918756	-0.204	-0.058125
0.187	-0.0359376	2.351	-0.0957812	4.423	-0.0142187	0.313	0.0335938	-0.886	0.0825006	-0.203	-0.0748438
0.188	-0.0332814	2.352	-0.110781	4.424	-0.0196875	0.314	0.049375	-0.885	0.0925006	-0.202	-0.0714063
0.189	-0.0207814	2.353	-0.0895312	4.425	-0.00499995	0.315	0.0695313	-0.884	0.105001	-0.201	-0.071875
0.19	-0.0545314	2.354	-0.100312	4.426	-0.0301562	0.316	0.07375	-0.883	0.0787506	-0.2	-0.0654688
0.191	-0.0607814	2.355	-0.0954687	4.427	-0.0114062	0.317	0.0396875	-0.882	0.0934381	-0.199	-0.06625
0.192	-0.0656251	2.356	-0.0985937	4.428	-0.016875	0.318	0.073125	-0.881	0.109688	-0.198	-0.0648438
0.193	-0.0364064	2.357	-0.0815625	4.429	-0.0145312	0.319	0.060625	-0.88	0.0984381	-0.197	-0.0651563
0.194	-0.0440626	2.358	-0.0907812	4.43	0.00562505	0.32	0.0682813	-0.879	0.105001	-0.196	-0.0659375
0.195	-0.0468751	2.359	-0.0848437	4.431	-0.0220312	0.321	0.085	-0.878	0.0956256	-0.195	-0.0590625
0.196	-0.0537501	2.36	-0.0976562	4.432	0.00593755	0.322	0.0776563	-0.877	0.0918756	-0.194	-0.0732813
0.197	-0.0428126	2.361	-0.0857812	4.433	-0.0184375	0.323	0.0760938	-0.876	0.0831256	-0.193	-0.0721875
0.198	-0.0398439	2.362	-0.10125	4.434	0.0085938	0.324	0.0517188	-0.875	0.0962506	-0.192	-0.086875
0.199	-0.0254689	2.363	-0.09625	4.435	-0.00656245	0.325	0.0739063	-0.874	0.103438	-0.191	-0.0923438
0.2	-0.0514064	2.364	-0.0803125	4.436	0.00250005	0.326	0.0742188	-0.873	0.0825006	-0.19	-0.080625
0.201	-0.0395314	2.365	-0.112812	4.437	-0.0103125	0.327	0.0807813	-0.872	0.0893756	-0.189	-0.0473438
0.202	-0.0314064	2.366	-0.0873437	4.438	-0.01375	0.328	0.0739063	-0.871	0.0668756	-0.188	-0.0596875
0.203	-0.0346876	2.367	-0.103906	4.439	-0.0095312	0.329	0.0754688	-0.87	0.0737506	-0.187	-0.0645313
0.204	-0.0385939	2.368	-0.0942187	4.44	-0.0207812	0.33	0.0734375	-0.869	0.0784381	-0.186	-0.0842188
0.205	-0.0325001	2.369	-0.08375	4.441	-0.039375	0.331	0.0632813	-0.868	0.0856256	-0.185	-0.0760938
0.206	-0.0209376	2.37	-0.070625	4.442	-0.044375	0.332	0.0625	-0.867	0.0803131	-0.184	-0.075625
0.207	-0.0220314	2.371	-0.0567187	4.443	-0.02	0.333	0.0390625	-0.866	0.0787506	-0.183	-0.0701563
0.208	-0.0351564	2.372	-0.0571875	4.444	-0.0354687	0.334	0.04625	-0.865	0.0800006	-0.182	-0.0698438
0.209	-0.0112501	2.373	-0.0501562	4.445	-0.0315625	0.335	0.060625	-0.864	0.0887506	-0.181	-0.0821875
0.21	-0.0184376	2.374	-0.0521875	4.446	-0.044375	0.336	0.0509375	-0.863	0.0709381	-0.18	-0.0632813
0.211	0.00859362	2.375	-0.0521875	4.447	-0.0409375	0.337	0.0671875	-0.862	0.0721881	-0.179	-0.076875
0.212	0.0232811	2.376	-0.0604687	4.448	-0.0370312	0.338	0.0839063	-0.861	0.0725006	-0.178	-0.091875
0.213	-0.00578138	2.377	-0.0525	4.449	-0.0382812	0.339	0.0653125	-0.86	0.0887506	-0.177	-0.0848438
0.214	-0.0162501	2.378	-0.0535937	4.45	-0.0359375	0.34	0.0603125	-0.859	0.0762506	-0.176	-0.0810938
0.215	-0.0285939	2.379	-0.0632812	4.451	-0.021875	0.341	0.0648438	-0.858	0.0887506	-0.175	-0.0857813
0.216	-0.0135939	2.38	-0.054375	4.452	-0.0257812	0.342	0.0648438	-0.857	0.0831256	-0.174	-0.07875
0.217	-0.0104689	2.381	-0.08875	4.453	-0.0257812	0.343	0.0803125	-0.856	0.0768756	-0.173	-0.0735938
0.218	0.00031237	2.382	-0.0821875	4.454	-0.044375	0.344	0.0564063	-0.855	0.0778131	-0.172	-0.0376563
0.219	-0.0112501	2.383	-0.0834375	4.455	-0.0451562	0.345	0.0470313	-0.854	0.0793756	-0.171	-0.0573438
0.22	0.00203112	2.384	-0.0842187	4.456	-0.03625	0.346	0.0414063	-0.853	0.0787506	-0.17	-0.039375
0.221	0.00203112	2.385	-0.088125	4.457	-0.0284375	0.347	0.065625	-0.852	0.0787506	-0.169	-0.0435938
0.222	-0.00453138	2.386	-0.0864062	4.458	-0.0357812	0.348	0.055625	-0.851	0.0950006	-0.168	-0.0535938
0.223	-0.0201564	2.387	-0.083125	4.459	-0.0226562	0.349	0.0610938	-0.85	0.115001	-0.167	-0.0748438
0.224	-0.0362501	2.388	-0.0517187	4.46	-0.03125	0.35	0.0629688	-0.849	0.116251	-0.166	-0.0748438
0.225	-0.0631251	2.389	-0.0440625	4.461	-0.0285937	0.351	0.0567188	-0.848	0.121251	-0.165	-0.0546875
0.226	-0.0506251	2.39	-0.0517187	4.462	-0.0210937	0.352	0.0521875	-0.847	0.115001	-0.164	-0.0667188
0.227	-0.0200001	2.391	-0.0457812	4.463	-0.0404687	0.353	0.0425	-0.846	0.124063	-0.163	-0.06625
0.228	-0.0254689	2.392	-0.0551562	4.464	-0.0273437	0.354	0.0540625	-0.845	0.106563	-0.162	-0.0573438
0.229	-0.0346876	2.393	-0.0676562	4.465	-0.0323437	0.355	0.0564063	-0.844	0.0878131	-0.161	-0.0873438
0.23	-0.0607814	2.394	-0.07375	4.466	-0.050625	0.356	0.0359375	-0.843	0.0900006	-0.16	-0.0726563
0.231	-0.0395314	2.395	-0.0753125	4.467	-0.0220312	0.357	0.0440625	-0.842	0.100313	-0.159	-0.0735938
0.232	-0.0285939	2.396	-0.0742187	4.468	-0.04125	0.358	0.045625	-0.841	0.101563	-0.158	-0.085
0.233	-0.0126564	2.397	-0.0896875	4.469	-0.0192187	0.359	0.0389063	-0.84	0.105626	-0.157	-0.0667188
0.234	-0.0437501	2.398	-0.07875	4.47	-0.0528125	0.36	0.0632813	-0.839	0.100938	-0.156	-0.0578125
0.235	-0.0354689	2.399	-0.08875	4.471	-0.0234375	0.361	0.05875	-0.838	0.0962506	-0.155	-0.069375
0.236	-0.0262501	2.4	-0.085	4.472	-0.0210937	0.362	0.08	-0.837	0.117188	-0.154	-0.071875
0.237	-0.0460939	2.401	-0.0690625	4.473	-0.0479687	0.363	0.0965625	-0.836	0.100938	-0.153	-0.0682813
0.238	-0.0367189	2.402	-0.0703125	4.474	-0.0339062	0.364	0.0640625	-0.835	0.101563	-0.152	-0.06875
0.239	-0.00187513	2.403	-0.0535937	4.475	-0.045625	0.365	0.0842188	-0.834	0.110313	-0.151	-0.0717188
0.24	-0.0235939	2.404	-0.0651562	4.476	-0.0420312	0.366	0.0860938	-0.833	0.0956256	-0.15	-0.076875
0.241	0.0143749	2.405	-0.0635937	4.477	-0.0296875	0.367	0.0803125	-0.832	0.0887506	-0.149	-0.0717188
0.242	-0.00296888	2.406	-0.0489062	4.478	-0.0121875	0.368	0.078125	-0.831	0.107813	-0.148	-0.0790625
0.243	0.00312487	2.407	-0.0653125	4.479	-0.0145312	0.369	0.0846875	-0.83	0.115626	-0.147	-0.0810938
0.244	-0.0278126	2.408	-0.0520312	4.48	-0.0207812	0.37	0.0760938	-0.829	0.118126	-0.146	-0.0817188
0.245	0.00203112	2.409	-0.08875	4.481	-0.029375	0.371	0.104063	-0.828	0.0978131	-0.145	-0.08375
0.246	-0.00953138	2.41	-0.0934375	4.482	-0.039375	0.372	0.102344	-0.827	0.0784381	-0.144	-0.0895313
0.247	-0.0181251	2.411	-0.124375	4.483	-0.0540625	0.373	0.0878125	-0.826	0.0871881	-0.143	-0.080625
0.248	-0.0257814	2.412	-0.0896875	4.484	-0.05125	0.374	0.0776563	-0.825	0.0753131	-0.142	-0.088125
0.249	-0.00578138	2.413	-0.104687	4.485	-0.0415625	0.375	0.0610938	-0.824	0.0809381	-0.141	-0.0726563
0.25	0.0112499	2.414	-0.108906	4.486	-0.0525	0.376	0.0692188	-0.823	0.0800006	-0.14	-0.0454688
0.251	0.0409374	2.415	-0.0779687	4.487	-0.09125	0.377	0.0684375	-0.822	0.0940631	-0.139	-0.0703125
0.252	0.0301561	2.416	-0.0892187	4.488	-0.075625	0.378	0.06375	-0.821	0.0940631	-0.138	-0.0884375
0.253	0.0221874	2.417	-0.0721875	4.489	-0.0707812	0.379	0.078125	-0.82	0.0940631	-0.137	-0.0890625
0.254	0.00765612	2.418	-0.093125	4.49	-0.04125	0.38	0.0746875	-0.819	0.111876	-0.136	-0.096875
0.255	-0.0146876	2.419	-0.0814062	4.491	-0.0478125	0.381	0.0648438	-0.818	0.123438	-0.135	-0.0923438
0.256	-0.0254689	2.42	-0.100781	4.492	-0.0471875	0.382	0.0690625	-0.817	0.123438	-0.134	-0.0973438
0.257	-0.0142189	2.421	-0.0921875	4.493	-0.0439062	0.383	0.0660938	-0.816	0.120313	-0.133	-0.0760938
0.258	-0.0317189	2.422	-0.09375	4.494	-0.0470312	0.384	0.0478125	-0.815	0.120938	-0.132	-0.0645313
0.259	-0.0296876	2.423	-0.1175	4.495	-0.03125	0.385	0.054375	-0.814	0.122813	-0.131	-0.0617188
0.26	-0.0375001	2.424	-0.120469	4.496	-0.0204687	0.386	0.0432813	-0.813	0.109688	-0.13	-0.0740625
0.261	-0.0290626	2.425	-0.10125	4.497	-0.0292187	0.387	0.0454688	-0.812	0.119688	-0.129	-0.10125
0.262	-0.00609388	2.426	-0.0857812	4.498	-0.01375	0.388	0.0375	-0.811	0.108126	-0.128	-0.0821875
0.263	-0.0362501	2.427	-0.0784375	4.499	-0.0095312	0.389	0.0320313	-0.81	0.106251	-0.127	-0.0929688
0.264	-0.0118751	2.428	-0.081875	4.5	-0.0073437	0.39	0.0590625	-0.809	0.118126	-0.126	-0.101875
0.265	-0.0406251	2.429	-0.103437	4.501	-0.025	0.391	0.0614063	-0.808	0.112501	-0.125	-0.0995313
0.266	-0.0503126	2.43	-0.08	4.502	-0.0292187	0.392	0.0267188	-0.807	0.111876	-0.124	-0.106094
0.267	-0.0328126	2.431	-0.054375	4.503	-0.0092187	0.393	0.0364063	-0.806	0.117813	-0.123	-0.0976563
0.268	-0.0290626	2.432	-0.0792187	4.504	-0.0026562	0.394	0.0470313	-0.805	0.103438	-0.122	-0.0996875
0.269	-0.0301564	2.433	-0.099375	4.505	-0.0304687	0.395	0.0614063	-0.804	0.113126	-0.121	-0.115
0.27	-0.0243751	2.434	-0.104375	4.506	-0.0073437	0.396	0.044375	-0.803	0.104063	-0.12	-0.096875
0.271	-0.0207814	2.435	-0.0965625	4.507	-0.0210937	0.397	0.05375	-0.802	0.108126	-0.119	-0.0764063
0.272	-0.00812513	2.436	-0.12125	4.508	-0.0307812	0.398	0.049375	-0.801	0.117188	-0.118	-0.0810938
0.273	-0.00609388	2.437	-0.114062	4.509	-0.0179687	0.399	0.0467188	-0.8	0.112501	-0.117	-0.07375
0.274	0.00921862	2.438	-0.129844	4.51	-0.03125	0.4	0.0498438	-0.799	0.134063	-0.116	-0.0745313
0.275	0.0351561	2.439	-0.106562	4.511	-0.0396875	0.401	0.021875	-0.798	0.140313	-0.115	-0.0848438
0.276	0.00999987	2.44	-0.10125	4.512	-0.0315625	0.402	0.0378125	-0.797	0.128751	-0.114	-0.0821875
0.277	0.0117186	2.441	-0.0973437	4.513	-0.0292187	0.403	0.0339063	-0.796	0.128126	-0.113	-0.0840625
0.278	0.00546862	2.442	-0.0895312	4.514	-0.0370312	0.404	0.0120313	-0.795	0.120938	-0.112	-0.0939063
0.279	0.00281237	2.443	-0.0895312	4.515	-0.0160937	0.405	0.0307813	-0.794	0.122501	-0.111	-0.0926563
0.28	0.00234362	2.444	-0.0740625	4.516	-0.0415625	0.406	0.0414063	-0.793	0.109688	-0.11	-0.110156
0.281	0.00468737	2.445	-0.09	4.517	-0.0160937	0.407	0.0373438	-0.792	0.120938	-0.109	-0.10625
0.282	-0.0100001	2.446	-0.0896875	4.518	-0.0296875	0.408	0.0478125	-0.791	0.105626	-0.108	-0.113594
0.283	-0.00578138	2.447	-0.08875	4.519	-0.0451562	0.409	0.0464063	-0.79	0.100001	-0.107	-0.113594
0.284	-0.0246876	2.448	-0.100312	4.52	-0.0351562	0.41	0.0482813	-0.789	0.124063	-0.106	-0.090625
0.285	-0.0335939	2.449	-0.101875	4.521	-0.0373437	0.411	0.051875	-0.788	0.142188	-0.105	-0.103594
0.286	0.00234362	2.45	-0.0742187	4.522	-0.0203125	0.412	0.0857813	-0.787	0.123438	-0.104	-0.101563
0.287	0.00124987	2.451	-0.0784375	4.523	-0.0354687	0.413	0.0576563	-0.786	0.104063	-0.103	-0.0976563
0.288	-0.00656263	2.452	-0.0876562	4.524	-0.028125	0.414	0.050625	-0.785	0.107188	-0.102	-0.112344
0.289	0.00187487	2.453	-0.0703125	4.525	-0.0482812	0.415	0.0595313	-0.784	0.103438	-0.101	-0.0890625
0.29	-0.00734388	2.454	-0.0473437	4.526	-0.0301562	0.416	0.0501563	-0.783	0.0978131	-0.1	-0.120781
0.291	-0.00296888	2.455	-0.0521875	4.527	-0.0139062	0.417	0.04875	-0.782	0.108126	-0.099	-0.119688
0.292	-0.0257814	2.456	-0.0717187	4.528	-0.04125	0.418	0.0420313	-0.781	0.108751	-0.098	-0.106875
0.293	0.00656237	2.457	-0.06375	4.529	-0.0579687	0.419	0.0414063	-0.78	0.100001	-0.097	-0.0995313
0.294	-0.00578138	2.458	-0.0653125	4.53	-0.0342187	0.42	0.0351563	-0.779	0.0950006	-0.096	-0.124688
0.295	0.00890612	2.459	-0.0810937	4.531	-0.0160937	0.421	0.03	-0.778	0.0971881	-0.095	-0.105
0.296	0.0181249	2.46	-0.0853125	4.532	-0.0432812	0.422	0.0389063	-0.777	0.101563	-0.094	-0.101875
0.297	0.0104686	2.461	-0.0645312	4.533	-0.0420312	0.423	0.0317188	-0.776	0.0925006	-0.093	-0.0809375
0.298	0.0221874	2.462	-0.0595312	4.534	-0.0129687	0.424	0.03125	-0.775	0.0950006	-0.092	-0.0671875
0.299	0.00156237	2.463	-0.0795312	4.535	-0.033125	0.425	0.0265625	-0.774	0.0753131	-0.091	-0.0596875
0.3	-0.0176564	2.464	-0.093125	4.536	-0.0373437	0.426	0.0289063	-0.773	0.0721881	-0.09	-0.055625
0.301	-0.0185939	2.465	-0.115469	4.537	-0.0459375	0.427	0.045625	-0.772	0.0731256	-0.089	-0.0520313
0.302	-0.0189064	2.466	-0.114844	4.538	-0.0470312	0.428	0.0289063	-0.771	0.101563	-0.088	-0.0620313
0.303	-0.0204689	2.467	-0.099375	4.539	-0.0454687	0.429	0.01375	-0.77	0.0918756	-0.087	-0.0876563
0.304	-0.0306251	2.468	-0.0873437	4.54	-0.0571875	0.43	0.0373438	-0.769	0.108751	-0.086	-0.0953125
0.305	-0.0215626	2.469	-0.0907812	4.541	-0.0464062	0.431	0.0315625	-0.768	0.110313	-0.085	-0.0945313
0.306	-0.0401564	2.47	-0.108594	4.542	-0.054375	0.432	0.03	-0.767	0.132501	-0.084	-0.085
0.307	-0.0314064	2.471	-0.0839062	4.543	-0.061875	0.433	0.0348438	-0.766	0.112501	-0.083	-0.0817188
0.308	-0.0235939	2.472	-0.0842187	4.544	-0.0315625	0.434	0.0178125	-0.765	0.107188	-0.082	-0.0809375
0.309	-0.0204689	2.473	-0.0675	4.545	-0.0464062	0.435	0.019375	-0.764	0.114688	-0.081	-0.0821875
0.31	-0.0118751	2.474	-0.0621875	4.546	-0.0642187	0.436	0.0189063	-0.763	0.123438	-0.08	-0.0942188
0.311	-0.0223439	2.475	-0.0782812	4.547	-0.0496875	0.437	0.01375	-0.762	0.130938	-0.079	-0.075625
0.312	-0.0184376	2.476	-0.0954687	4.548	-0.0446875	0.438	-0.00734375	-0.761	0.107188	-0.078	-0.0767188
0.313	-0.0162501	2.477	-0.0679687	4.549	-0.0323437	0.439	0.0146875	-0.76	0.123438	-0.077	-0.0664063
0.314	-0.00109388	2.478	-0.0732812	4.55	-0.0215625	0.44	0.0228125	-0.759	0.131251	-0.076	-0.080625
0.315	0.00046862	2.479	-0.0726562	4.551	-0.0398437	0.441	0.0210938	-0.758	0.128751	-0.075	-0.08375
0.316	0.00390612	2.48	-0.0767187	4.552	-0.0535937	0.442	0.0332813	-0.757	0.109376	-0.074	-0.0876563
0.317	0.0146874	2.481	-0.0709375	4.553	-0.0415625	0.443	-0.00421875	-0.756	0.110938	-0.073	-0.0971875
0.318	0.0201561	2.482	-0.0648437	4.554	-0.0146875	0.444	0.018125	-0.755	0.125938	-0.072	-0.0921875
0.319	0.0140624	2.483	-0.085625	4.555	-0.05375	0.445	0.00375	-0.754	0.106251	-0.071	-0.0760938
0.32	0.0109374	2.484	-0.0734375	4.556	-0.018125	0.446	0.00875	-0.753	0.100938	-0.07	-0.071875
0.321	0.00593737	2.485	-0.0579687	4.557	-0.0529687	0.447	0.0110938	-0.752	0.113438	-0.069	-0.0748438
0.322	0.00968737	2.486	-0.0609375	4.558	-0.0509375	0.448	0.0234375	-0.751	0.118126	-0.068	-0.053125
0.323	0.0170311	2.487	-0.0554687	4.559	-0.0220312	0.449	0.0414063	-0.75	0.122501	-0.067	-0.0745313
0.324	0.00624987	2.488	-0.0810937	4.56	-0.02125	0.45	0.0270313	-0.749	0.121251	-0.066	-0.0809375
0.325	-0.00078138	2.489	-0.0815625	4.561	-0.0239062	0.451	0.0414063	-0.748	0.142188	-0.065	-0.07875
0.326	-0.0275001	2.49	-0.0590625	4.562	-0.02125	0.452	0.0282813	-0.747	0.140313	-0.064	-0.09375
0.327	-0.0170314	2.491	-0.076875	4.563	-0.0278125	0.453	0.0478125	-0.746	0.137188	-0.063	-0.0629688
0.328	-0.0228126	2.492	-0.0489062	4.564	-0.0420312	0.454	0.019375	-0.745	0.121251	-0.062	-0.0695313
0.329	-0.0128126	2.493	-0.0407812	4.565	-0.0454687	0.455	-0.009375	-0.744	0.106563	-0.061	-0.0729688
0.33	-0.00843763	2.494	-0.0732812	4.566	-0.0404687	0.456	-0.0090625	-0.743	0.117188	-0.06	-0.0782813
0.331	-0.00234388	2.495	-0.0601562	4.567	-0.0548437	0.457	-0.00703125	-0.742	0.131876	-0.059	-0.0721875
0.332	-0.0151564	2.496	-0.054375	4.568	-0.0564062	0.458	-0.008125	-0.741	0.122501	-0.058	-0.076875
0.333	-0.0167189	2.497	-0.0590625	4.569	-0.05875	0.459	-0.0217188	-0.74	0.111876	-0.057	-0.0992188
0.334	-0.0126564	2.498	-0.0415625	4.57	-0.0579687	0.46	-0.0115625	-0.739	0.116563	-0.056	-0.100313
0.335	-0.0364064	2.499	-0.0517187	4.571	-0.0632812	0.461	0.0003125	-0.738	0.113126	-0.055	-0.096875
0.336	-0.0356251	2.5	-0.053125	4.572	-0.0632812	0.462	-0.0059375	-0.737	0.121251	-0.054	-0.0809375
0.337	0.00203112	2.501	-0.0354687	4.573	-0.0548437	0.463	0.0120313	-0.736	0.129688	-0.053	-0.0915625
0.338	0.00312487	2.502	-0.05875	4.574	-0.0640625	0.464	0.00953125	-0.735	0.105626	-0.052	-0.1
0.339	-0.0154689	2.503	-0.0440625	4.575	-0.0309375	0.465	0.0160938	-0.734	0.104063	-0.051	-0.0842188
0.34	0.0165624	2.504	-0.0485937	4.576	-0.0470312	0.466	0.0170313	-0.733	0.114688	-0.05	-0.0873438
0.341	0.00734362	2.505	-0.045	4.577	-0.0301562	0.467	-0.005	-0.732	0.109688	-0.049	-0.0792188
0.342	-0.00890638	2.506	-0.0582812	4.578	-0.0129687	0.468	0.0145313	-0.731	0.120313	-0.048	-0.0923438
0.343	-1.3e-07	2.507	-0.0776562	4.579	-0.0334375	0.469	0.0332813	-0.73	0.119688	-0.047	-0.1
0.344	-0.0309376	2.508	-0.0457812	4.58	-0.0415625	0.47	0.0251563	-0.729	0.116251	-0.046	-0.111563
0.345	-0.00609388	2.509	-0.0489062	4.581	-0.03625	0.471	0.0304688	-0.728	0.132813	-0.045	-0.0989063
0.346	-0.0246876	2.51	-0.0760937	4.582	-0.0440625	0.472	0.0196875	-0.727	0.117813	-0.044	-0.0810938
0.347	-0.0314064	2.511	-0.05875	4.583	-0.0346875	0.473	0.0201563	-0.726	0.110313	-0.043	-0.0953125
0.348	-0.0123439	2.512	-0.0745312	4.584	-0.0671875	0.474	0.0339063	-0.725	0.106563	-0.042	-0.100781
0.349	0.00046862	2.513	-0.0651562	4.585	-0.0417187	0.475	0.0510938	-0.724	0.105626	-0.041	-0.0775
0.35	-0.0225001	2.514	-0.0701562	4.586	-0.0642187	0.476	0.0304688	-0.723	0.112501	-0.04	-0.0954688
0.351	-0.0356251	2.515	-0.0671875	4.587	-0.0826562	0.477	0.0239063	-0.722	0.136563	-0.039	-0.0892188
0.352	-0.0378126	2.516	-0.0578125	4.588	-0.050625	0.478	0.0185938	-0.721	0.127501	-0.038	-0.0829688
0.353	-0.0348439	2.517	-0.0698437	4.589	-0.0440625	0.479	0.0223438	-0.72	0.126563	-0.037	-0.0726563
0.354	-0.0239064	2.518	-0.07875	4.59	-0.0571875	0.48	0.0510938	-0.719	0.124376	-0.036	-0.103125
0.355	-0.0354689	2.519	-0.0745312	4.591	-0.0382812	0.481	0.0289063	-0.718	0.127188	-0.035	-0.101094
0.356	0.00515612	2.52	-0.055625	4.592	-0.0385937	0.482	0.021875	-0.717	0.121876	-0.034	-0.0957813
0.357	-0.0146876	2.521	-0.05625	4.593	-0.0396875	0.483	0.013125	-0.716	0.118126	-0.033	-0.0898438
0.358	-0.0225001	2.522	-0.0601562	4.594	-0.038125	0.484	0.0309375	-0.715	0.105626	-0.032	-0.0926563
0.359	-0.0212501	2.523	-0.0289062	4.595	-0.0446875	0.485	0.0446875	-0.714	0.0993756	-0.031	-0.0753125
0.36	-0.0254689	2.524	-0.0351562	4.596	-0.04125	0.486	0.0254688	-0.713	0.0915631	-0.03	-0.06875
0.361	-0.00953138	2.525	-0.0153125	4.597	-0.0521875	0.487	0.0170313	-0.712	0.0931256	-0.029	-0.085
0.362	-0.00453138	2.526	-0.01375	4.598	-0.0490625	0.488	0.0254688	-0.711	0.0918756	-0.028	-0.0767188
0.363	-0.00156263	2.527	-0.0221875	4.599	-0.0375	0.489	0.028125	-0.71	0.0934381	-0.027	-0.0821875
0.364	-0.0192189	2.528	-0.0184375	4.6	-0.04125	0.49	0.0096875	-0.709	0.109688	-0.026	-0.0840625
0.365	-0.0135939	2.529	-0.0614062	4.601	-0.0501562	0.491	1.38778e-17	-0.708	0.107813	-0.025	-0.0726563
0.366	-0.00578138	2.53	-0.0682812	4.602	-0.0404687	0.492	0.011875	-0.707	0.113126	-0.024	-0.0635938
0.367	-0.0165626	2.531	-0.0432812	4.603	-0.0525	0.493	0.0145313	-0.706	0.108751	-0.023	-0.085625
0.368	-0.00343763	2.532	-0.0407812	4.604	-0.0475	0.494	0.00421875	-0.705	0.105626	-0.022	-0.0564063
0.369	-0.0184376	2.533	-0.0504687	4.605	-0.0390625	0.495	0.00390625	-0.704	0.0868756	-0.021	-0.0601563
0.37	-0.0356251	2.534	-0.0307812	4.606	-0.0617187	0.496	-0.00625	-0.703	0.0837506	-0.02	-0.060625
0.371	-0.0189064	2.535	-0.054375	4.607	-0.03	0.497	0.0120313	-0.702	0.0840631	-0.019	-0.065625
0.372	-0.0432814	2.536	-0.0457812	4.608	-0.0260937	0.498	0.0210938	-0.701	0.0862506	-0.018	-0.088125
0.373	-0.0312501	2.537	-0.0396875	4.609	-0.021875	0.499	0.0126563	-0.7	0.109688	-0.017	-0.0926563
0.374	-0.0282814	2.538	-0.0598437	4.61	-0.0207812	0.5	0.0210938	-0.699	0.117813	-0.016	-0.0903125
0.375	-0.0501564	2.539	-0.0604687	4.611	-0.045625	0.501	0.00375	-0.698	0.128751	-0.015	-0.0840625
0.376	-0.0600001	2.54	-0.0570312	4.612	-0.0590625	0.502	0.0210938	-0.697	0.135001	-0.014	-0.1
0.377	-0.0435939	2.541	-0.0582812	4.613	-0.028125	0.503	0.00453125	-0.696	0.127188	-0.013	-0.111719
0.378	-0.0281251	2.542	-0.04625	4.614	-0.013125	0.504	0.008125	-0.695	0.128751	-0.012	-0.106094
0.379	-0.0509376	2.543	-0.0517187	4.615	-0.0404687	0.505	0.00578125	-0.694	0.122813	-0.011	-0.109375
0.38	-0.0432814	2.544	-0.0645312	4.616	-0.025	0.506	0.0335938	-0.693	0.108126	-0.01	-0.10625
0.381	-0.0414064	2.545	-0.0289062	4.617	-0.0226562	0.507	0.0235938	-0.692	0.130938	-0.009	-0.103906
0.382	-0.0529689	2.546	-0.0725	4.618	-0.0334375	0.508	0.0239063	-0.691	0.117188	-0.008	-0.0995313
0.383	-0.0443751	2.547	-0.0984375	4.619	-0.0404687	0.509	0.0304688	-0.69	0.120938	-0.007	-0.101875
0.384	-0.0385939	2.548	-0.0814062	4.62	-0.0451562	0.51	0.018125	-0.689	0.111876	-0.006	-0.0779688
0.385	-0.0215626	2.549	-0.10625	4.621	-0.0334375	0.511	-0.00390625	-0.688	0.100001	-0.005	-0.0764063
0.386	-0.00609388	2.55	-0.100312	4.622	-0.0354687	0.512	0.00109375	-0.687	0.110313	-0.004	-0.0776563
0.387	-0.0159376	2.551	-0.095	4.623	-0.0210937	0.513	0.0107813	-0.686	0.117188	-0.003	-0.0884375
0.388	-0.0231251	2.552	-0.0798437	4.624	-0.0210937	0.514	-0.0109375	-0.685	0.109688	-0.002	-0.06875
0.389	-0.0453126	2.553	-0.0710937	4.625	-0.0367187	0.515	0.0065625	-0.684	0.115626	-0.001	-0.0792188
0.39	-0.0196876	2.554	-0.0757812	4.626	-0.0471875	0.516	0.0309375	-0.683	0.105001	9.99201e-16	-0.07375
0.391	-0.0306251	2.555	-0.0721875	4.627	-0.040625	0.517	0.0417188	-0.682	0.118126	0.001	-0.0914063
0.392	-0.00500013	2.556	-0.0842187	4.628	-0.0285937	0.518	0.0429688	-0.681	0.125001	0.002	-0.0895313
0.393	-0.0312501	2.557	-0.0709375	4.629	-0.033125	0.519	0.0482813	-0.68	0.119688	0.003	-0.0582813
0.394	-0.0212501	2.558	-0.0614062	4.63	-0.065625	0.52	0.0479688	-0.679	0.125626	0.004	-0.0598438
0.395	-0.0285939	2.559	-0.0745312	4.631	-0.0365625	0.521	0.0346875	-0.678	0.136563	0.005	-0.085625
0.396	-0.0379689	2.56	-0.0729687	4.632	-0.0315625	0.522	0.0390625	-0.677	0.128751	0.006	-0.0876563
0.397	-0.0298439	2.561	-0.0775	4.633	-0.0257812	0.523	0.0560938	-0.676	0.135938	0.007	-0.085625
0.398	-0.0231251	2.562	-0.06375	4.634	-0.0404687	0.524	0.0390625	-0.675	0.111251	0.008	-0.080625
0.399	-0.0134376	2.563	-0.0457812	4.635	-0.0325	0.525	0.073125	-0.674	0.121251	0.009	-0.0821875
0.4	-0.0270314	2.564	-0.0470312	4.636	-0.0357812	0.526	0.0592188	-0.673	0.130938	0.01	-0.081875
0.401	-0.0135939	2.565	-0.0289062	4.637	-0.0257812	0.527	0.0532813	-0.672	0.131876	0.011	-0.0965625
0.402	-0.0262501	2.566	-0.0295312	4.638	-0.0092187	0.528	0.0560938	-0.671	0.138126	0.012	-0.117031
0.403	-0.0348439	2.567	-0.038125	4.639	0.00250005	0.529	0.0389063	-0.67	0.119688	0.013	-0.124844
0.404	-0.0479689	2.568	-0.0582812	4.64	-0.013125	0.53	0.0503125	-0.669	0.137188	0.014	-0.107031
0.405	-0.0425001	2.569	-0.0567187	4.641	-0.034375	0.531	0.0648438	-0.668	0.141876	0.015	-0.127188
0.406	-0.0435939	2.57	-0.0451562	4.642	-0.0285937	0.532	0.0729688	-0.667	0.148751	0.016	-0.131719
0.407	-0.0278126	2.571	-0.05625	4.643	-0.02625	0.533	0.07	-0.666	0.129688	0.017	-0.129844
0.408	-0.0146876	2.572	-0.0459375	4.644	-0.0170312	0.534	0.089375	-0.665	0.127188	0.018	-0.0946875
0.409	0.00046862	2.573	-0.0289062	4.645	-0.03	0.535	0.0528125	-0.664	0.120938	0.019	-0.0965625
0.41	0.00156237	2.574	-0.0385937	4.646	-0.00999995	0.536	0.0346875	-0.663	0.125001	0.02	-0.0767188
0.411	-0.00031263	2.575	-0.0417187	4.647	-0.0401562	0.537	0.039375	-0.662	0.116251	0.021	-0.0953125
0.412	0.00999987	2.576	-0.04125	4.648	-0.0207812	0.538	0.0673438	-0.661	0.125938	0.022	-0.0810938
0.413	-0.0142189	2.577	-0.0710937	4.649	-0.0532812	0.539	0.0382813	-0.66	0.119688	0.023	-0.0884375
0.414	-0.0223439	2.578	-0.0359375	4.65	-0.0529687	0.54	0.0335938	-0.659	0.120313	0.024	-0.0814063
0.415	-0.00468763	2.579	-0.0517187	4.651	-0.0234375	0.541	0.0626563	-0.658	0.104063	0.025	-0.0710938
0.416	0.00187487	2.58	-0.0470312	4.652	-0.0325	0.542	0.0548438	-0.657	0.119376	0.026	-0.095
0.417	0.0107811	2.581	-0.03	4.653	-0.0428125	0.543	0.033125	-0.656	0.135938	0.027	-0.0682813
0.418	0.00468737	2.582	-0.0559375	4.654	-0.02	0.544	0.0257813	-0.655	0.140626	0.028	-0.074375
0.419	-0.00625013	2.583	-0.060625	4.655	-0.0254687	0.545	0.03125	-0.654	0.151251	0.029	-0.0664063
0.42	0.00578112	2.584	-0.06125	4.656	-0.0578125	0.546	0.0435938	-0.653	0.110938	0.03	-0.0635938
0.421	0.00421862	2.585	-0.0571875	4.657	-0.0520312	0.547	0.024375	-0.652	0.116251	0.031	-0.0582813
0.422	0.00390612	2.586	-0.0465625	4.658	-0.059375	0.548	0.038125	-0.651	0.136563	0.032	-0.0695313
0.423	0.00078112	2.587	-0.0740625	4.659	-0.0660937	0.549	0.0296875	-0.65	0.125626	0.033	-0.0473438
0.424	-0.0134376	2.588	-0.0585937	4.66	-0.0529687	0.55	0.0184375	-0.649	0.125938	0.034	-0.0596875
0.425	-0.0178126	2.589	-0.0585937	4.661	-0.0653125	0.551	0.0204688	-0.648	0.125626	0.035	-0.0675
0.426	-0.0290626	2.59	-0.060625	4.662	-0.0621875	0.552	0.0120313	-0.647	0.138751	0.036	-0.049375
0.427	-0.0118751	2.591	-0.0585937	4.663	-0.0490625	0.553	0.028125	-0.646	0.127188	0.037	-0.06875
0.428	-0.00953138	2.592	-0.0415625	4.664	-0.0415625	0.554	0.0273438	-0.645	0.121251	0.038	-0.0564063
0.429	-0.0231251	2.593	-0.0378125	4.665	-0.0479687	0.555	0.0176563	-0.644	0.121251	0.039	-0.0589063
0.43	-0.0159376	2.594	-0.05625	4.666	-0.0385937	0.556	0.0325	-0.643	0.101876	0.04	-0.058125
0.431	-0.0167189	2.595	-0.0685937	4.667	-0.0446875	0.557	0.0401563	-0.642	0.105626	0.041	-0.0792188
0.432	-0.0201564	2.596	-0.0385937	4.668	-0.0370312	0.558	0.0304688	-0.641	0.125001	0.042	-0.093125
0.433	-0.0246876	2.597	-0.0485937	4.669	-0.0375	0.559	0.0220313	-0.64	0.107188	0.043	-0.091875
0.434	0.00499987	2.598	-0.0435937	4.67	-0.0440625	0.56	0.04625	-0.639	0.100938	0.044	-0.085625
0.435	0.00156237	2.599	-0.0470312	4.671	-0.0207812	0.561	0.04125	-0.638	0.0971881	0.045	-0.0671875
0.436	-0.0118751	2.6	-0.0415625	4.672	-0.024375	0.562	0.0440625	-0.637	0.106563	0.046	-0.0478125
0.437	-0.00609388	2.601	-0.0425	4.673	-0.0017187	0.563	0.0414063	-0.636	0.0909381	0.047	-0.0585938
0.438	-0.0151564	2.602	-0.043125	4.674	-0.0146875	0.564	0.0478125	-0.635	0.0846881	0.048	-0.0523438
0.439	-0.0142189	2.603	-0.0601562	4.675	-0.0382812	0.565	0.0498438	-0.634	0.0918756	0.049	-0.0564063
0.44	0.00234362	2.604	-0.0365625	4.676	-0.0203125	0.566	0.0346875	-0.633	0.109688	0.05	-0.0679688
0.441	0.00765612	2.605	-0.0601562	4.677	-0.0385937	0.567	0.023125	-0.632	0.137188	0.051	-0.069375
0.442	0.0228124	2.606	-0.035	4.678	-0.0548437	0.568	0.0626563	-0.631	0.122501	0.052	-0.0621875
0.443	0.0267186	2.607	-0.031875	4.679	-0.059375	0.569	0.0210938	-0.63	0.0971881	0.053	-0.0539063
0.444	0.00109362	2.608	-0.0157812	4.68	-0.0551562	0.57	0.0242188	-0.629	0.104688	0.054	-0.0585938
0.445	-0.00187513	2.609	-0.03625	4.681	-0.03625	0.571	0.0301563	-0.628	0.109688	0.055	-0.064375
0.446	0.00078112	2.61	-0.0378125	4.682	-0.021875	0.572	0.0226563	-0.627	0.0931256	0.056	-0.081875
0.447	-0.0131251	2.611	-0.0635937	4.683	-0.0139062	0.573	0.0192188	-0.626	0.103438	0.057	-0.0973438
0.448	0.00687487	2.612	-0.0653125	4.684	-0.0239062	0.574	-0.00078125	-0.625	0.101876	0.058	-0.0745313
0.449	0.0204686	2.613	-0.04	4.685	-0.025	0.575	0.0145313	-0.624	0.0909381	0.059	-0.075625
0.45	0.0329686	2.614	-0.0273437	4.686	-0.03	0.576	-0.0059375	-0.623	0.0831256	0.06	-0.0842188
0.451	0.0293749	2.615	-0.0121875	4.687	-0.0235937	0.577	0.0134375	-0.622	0.0887506	0.061	-0.0989063
0.452	0.00312487	2.616	-0.0214062	4.688	-0.043125	0.578	0.006875	-0.621	0.0915631	0.062	-0.0817188
0.453	-0.00421888	2.617	-0.0145312	4.689	-0.0490625	0.579	0.0115625	-0.62	0.0856256	0.063	-0.0764063
0.454	-0.0228126	2.618	-0.025	4.69	-0.0471875	0.58	0.0259375	-0.619	0.106251	0.064	-0.074375
0.455	0.0149999	2.619	-0.0432812	4.691	-0.03	0.581	0.0071875	-0.618	0.122813	0.065	-0.0753125
0.456	-0.00687513	2.62	-0.0304687	4.692	-0.0357812	0.582	0.003125	-0.617	0.106251	0.066	-0.0678125
0.457	0.00515612	2.621	-0.0328125	4.693	-0.0420312	0.583	0.0065625	-0.616	0.120313	0.067	-0.0942188
0.458	0.0162499	2.622	-0.0396875	4.694	-0.0446875	0.584	0.0120313	-0.615	0.111876	0.068	-0.086875
0.459	0.00234362	2.623	-0.0315625	4.695	-0.02625	0.585	0.024375	-0.614	0.131876	0.069	-0.086875
0.46	0.00124987	2.624	-0.0310937	4.696	-0.0382812	0.586	0.0359375	-0.613	0.116251	0.07	-0.105
0.461	0.00390612	2.625	-0.0295312	4.697	-0.0435937	0.587	0.01625	-0.612	0.124376	0.071	-0.090625
0.462	-0.0118751	2.626	-0.02375	4.698	-0.0529687	0.588	0.02	-0.611	0.118751	0.072	-0.0865625
0.463	-0.0178126	2.627	-0.0270312	4.699	-0.02625	0.589	0.02	-0.61	0.122501	0.073	-0.0710938
0.464	-0.0314064	2.628	-0.04	4.7	-0.0435937	0.59	0.013125	-0.609	0.125626	0.074	-0.0698438
0.465	-0.0142189	2.629	-0.0454687	4.701	-0.0451562	0.591	-0.009375	-0.608	0.135001	0.075	-0.0496875
0.466	-0.0143751	2.63	-0.04	4.702	-0.04875	0.592	0.0189063	-0.607	0.124376	0.076	-0.0628125
0.467	-0.0134376	2.631	-0.0667187	4.703	-0.04125	0.593	0.0278125	-0.606	0.127188	0.077	-0.0629688
0.468	-0.0142189	2.632	-0.0640625	4.704	-0.0203125	0.594	0.0160938	-0.605	0.0903131	0.078	-0.0784375
0.469	-0.0142189	2.633	-0.071875	4.705	-0.0342187	0.595	0.0154688	-0.604	0.107188	0.079	-0.0729688
0.47	-0.00234388	2.634	-0.0564062	4.706	-0.0373437	0.596	0.0267188	-0.603	0.101563	0.08	-0.080625
0.471	-0.0232814	2.635	-0.0698437	4.707	-0.0382812	0.597	0.021875	-0.602	0.103438	0.081	-0.098125
0.472	-0.0196876	2.636	-0.06875	4.708	-0.0464062	0.598	0.0320313	-0.601	0.108126	0.082	-0.0829688
0.473	-0.0146876	2.637	-0.043125	4.709	-0.0632812	0.599	0.0440625	-0.6	0.126563	0.083	-0.0973438
0.474	0.00124987	2.638	-0.0653125	4.71	-0.0571875	0.6	0.0590625	-0.599	0.119688	0.084	-0.080625
0.475	-0.0390626	2.639	-0.083125	4.711	-0.0467187	0.601	0.035625	-0.598	0.124376	0.085	-0.0992188
0.476	-0.0235939	2.64	-0.0757812	4.712	-0.024375	0.602	0.0567188	-0.597	0.124063	0.086	-0.093125
0.477	-0.0225001	2.641	-0.07375	4.713	-0.0301562	0.603	0.0339063	-0.596	0.122501	0.087	-0.103906
0.478	-0.0359376	2.642	-0.0757812	4.714	-0.0239062	0.604	0.0485938	-0.595	0.0946881	0.088	-0.0973438
0.479	-0.0275001	2.643	-0.08875	4.715	-0.0357812	0.605	0.0335938	-0.594	0.0946881	0.089	-0.0890625
0.48	-0.0126564	2.644	-0.0807812	4.716	4.65661e-08	0.606	0.0239063	-0.593	0.108751	0.09	-0.100469
0.481	-0.0139064	2.645	-0.0790625	4.717	0.0051563	0.607	0.0432813	-0.592	0.108126	0.091	-0.0698438
0.482	-0.0306251	2.646	-0.069375	4.718	-0.013125	0.608	0.0325	-0.591	0.110313	0.092	-0.09625
0.483	-0.0243751	2.647	-0.075	4.719	-0.0246875	0.609	0.0592188	-0.59	0.115001	0.093	-0.102656
0.484	-0.00140638	2.648	-0.0815625	4.72	-0.0346875	0.61	0.0739063	-0.589	0.113126	0.094	-0.107031
0.485	-0.0150001	2.649	-0.0910937	4.721	-0.0428125	0.611	0.0559375	-0.588	0.114063	0.095	-0.0745313
0.486	-0.0135939	2.65	-0.048125	4.722	-0.0553125	0.612	0.0320313	-0.587	0.118126	0.096	-0.0817188
0.487	-0.0142189	2.651	-0.0246875	4.723	-0.0501562	0.613	0.0173438	-0.586	0.106251	0.097	-0.0976563
0.488	-0.00812513	2.652	-0.0276562	4.724	-0.0409375	0.614	0.0173438	-0.585	0.0909381	0.098	-0.0782813
0.489	-0.0123439	2.653	-0.0292187	4.725	-0.0385937	0.615	-0.00203125	-0.584	0.105001	0.099	-0.105
0.49	-0.0165626	2.654	-0.028125	4.726	-0.0382812	0.616	0.0142188	-0.583	0.0956256	0.1	-0.09375
0.491	-0.0270314	2.655	0.00390627	4.727	-0.03625	0.617	0.0123438	-0.582	0.0762506	0.101	-0.0664063
0.492	-0.0370314	2.656	-0.00515623	4.728	-0.0373437	0.618	0.024375	-0.581	0.0721881	0.102	-0.0745313
0.493	-0.0223439	2.657	-0.00562498	4.729	-0.0498437	0.619	0.0146875	-0.58	0.0787506	0.103	-0.0759375
0.494	-0.00546888	2.658	-0.0315625	4.73	-0.0653125	0.62	0.0257813	-0.579	0.0684381	0.104	-0.0834375
0.495	-0.00812513	2.659	-0.039375	4.731	-0.0451562	0.621	0.0134375	-0.578	0.0871881	0.105	-0.0879688
0.496	-0.0207814	2.66	-0.0457812	4.732	-0.0585937	0.622	0.018125	-0.577	0.0903131	0.106	-0.058125
0.497	-0.0170314	2.661	-0.0292187	4.733	-0.0578125	0.623	0.0307813	-0.576	0.0868756	0.107	-0.0635938
0.498	-0.00765638	2.662	-0.0601562	4.734	-0.0521875	0.624	0.0259375	-0.575	0.0593756	0.108	-0.0645313
0.499	0.00078112	2.663	-0.0384375	4.735	-0.0470312	0.625	0.0367188	-0.574	0.0803131	0.109	-0.059375
0.5	0.0140624	2.664	-0.0354687	4.736	-0.0335937	0.626	0.0145313	-0.573	0.102501	0.11	-0.059375
0.501	-0.0204689	2.665	-0.0485937	4.737	-0.0545312	0.627	0.005625	-0.572	0.0993756	0.111	-0.08
0.502	-0.0301564	2.666	-0.0326562	4.738	-0.0467187	0.628	0.0335938	-0.571	0.0815631	0.112	-0.0589063
0.503	-0.0301564	2.667	-0.0475	4.739	-0.049375	0.629	0.015	-0.57	0.0950006	0.113	-0.045
0.504	-0.0484376	2.668	-0.0539062	4.74	-0.0645312	0.63	0.0145313	-0.569	0.113126	0.114	-0.0434375
0.505	-0.0506251	2.669	-0.05125	4.741	-0.0373437	0.631	0.0223438	-0.568	0.101876	0.115	-0.0573438
0.506	-0.0664064	2.67	-0.0409375	4.742	-0.0401562	0.632	0.0390625	-0.567	0.115001	0.116	-0.0776563
0.507	-0.0451564	2.671	-0.0335937	4.743	-0.0590625	0.633	0.0385938	-0.566	0.117188	0.117	-0.101875
0.508	-0.0679689	2.672	-0.0482812	4.744	-0.0478125	0.634	0.0278125	-0.565	0.110938	0.118	-0.0853125
0.509	-0.0745314	2.673	-0.0601562	4.745	-0.055625	0.635	0.0210938	-0.564	0.0853131	0.119	-0.075625
0.51	-0.0259376	2.674	-0.075	4.746	-0.050625	0.636	0.023125	-0.563	0.0956256	0.12	-0.0871875
0.511	-0.0332814	2.675	-0.0910937	4.747	-0.0378125	0.637	0.00640625	-0.562	0.103438	0.121	-0.0751563
0.512	-0.00968763	2.676	-0.0910937	4.748	-0.0520312	0.638	-0.00578125	-0.561	0.0840631	0.122	-0.08375
0.513	-0.0100001	2.677	-0.0896875	4.749	-0.0432812	0.639	0.0207813	-0.56	0.104688	0.123	-0.0710938
0.514	-0.00312513	2.678	-0.0821875	4.75	-0.0496875	0.64	-0.00125	-0.559	0.107813	0.124	-0.0717188
0.515	-0.0189064	2.679	-0.0571875	4.751	-0.0359375	0.641	0.0120313	-0.558	0.0946881	0.125	-0.0635938
0.516	-0.0325001	2.68	-0.0675	4.752	-0.0409375	0.642	0.00375	-0.557	0.119688	0.126	-0.0857813
0.517	-0.0395314	2.681	-0.0792187	4.753	-0.033125	0.643	0.00109375	-0.556	0.122813	0.127	-0.0817188
0.518	-0.0262501	2.682	-0.0803125	4.754	-0.02125	0.644	-0.00171875	-0.555	0.0987506	0.128	-0.0779688
0.519	-0.00781263	2.683	-0.0257812	4.755	-0.0423437	0.645	0.00109375	-0.554	0.120938	0.129	-0.0821875
0.52	-0.0184376	2.684	-0.0482812	4.756	-0.039375	0.646	0.0034375	-0.553	0.117188	0.13	-0.0929688
0.521	-0.0243751	2.685	-0.0551562	4.757	-0.0446875	0.647	0.00390625	-0.552	0.113126	0.131	-0.09625
0.522	-0.00656263	2.686	-0.0504687	4.758	-0.028125	0.648	0.0134375	-0.551	0.138751	0.132	-0.0895313
0.523	-0.0126564	2.687	-0.0628125	4.759	-0.0409375	0.649	0.00421875	-0.55	0.109688	0.133	-0.0910938
0.524	-0.0189064	2.688	-0.053125	4.76	-0.0578125	0.65	0.0196875	-0.549	0.111251	0.134	-0.0810938
0.525	-0.0309376	2.689	-0.0601562	4.761	-0.0417187	0.651	0.0385938	-0.548	0.106563	0.135	-0.0834375
0.526	-0.0232814	2.69	-0.0559375	4.762	-0.0478125	0.652	0.0134375	-0.547	0.125626	0.136	-0.07375
0.527	-0.0379689	2.691	-0.0540625	4.763	-0.0454687	0.653	0.0065625	-0.546	0.138126	0.137	-0.086875
0.528	-0.0568751	2.692	-0.0501562	4.764	-0.0260937	0.654	-0.0034375	-0.545	0.120938	0.138	-0.0845313
0.529	-0.0509376	2.693	-0.0767187	4.765	-0.045625	0.655	-0.00421875	-0.544	0.119688	0.139	-0.0914063
0.53	-0.0254689	2.694	-0.0478125	4.766	-0.0532812	0.656	-0.004375	-0.543	0.103438	0.14	-0.0821875
0.531	-0.0128126	2.695	-0.02375	4.767	-0.0695312	0.657	-0.008125	-0.542	0.0965631	0.141	-0.0845313
0.532	-0.0259376	2.696	-0.0176562	4.768	-0.0228125	0.658	-0.00734375	-0.541	0.128751	0.142	-0.0853125
0.533	-0.0176564	2.697	-0.0310937	4.769	-0.026875	0.659	0.0034375	-0.54	0.147188	0.143	-0.095
0.534	-0.0184376	2.698	-0.0278125	4.77	-0.0235937	0.66	0.00921875	-0.539	0.142188	0.144	-0.0976563
0.535	0.0217186	2.699	-0.0428125	4.771	-0.00187495	0.661	0.003125	-0.538	0.154376	0.145	-0.0873438
0.536	0.00890612	2.7	-0.0245312	4.772	-0.0121875	0.662	0.0115625	-0.537	0.155938	0.146	-0.0670313
0.537	-0.00546888	2.701	-0.0204687	4.773	0.00937505	0.663	0.0104688	-0.536	0.138751	0.147	-0.0659375
0.538	-0.00031263	2.702	-0.03125	4.774	-0.0107812	0.664	0.0146875	-0.535	0.140626	0.148	-0.0760938
0.539	0.0104686	2.703	-0.02	4.775	-0.0045312	0.665	0.0071875	-0.534	0.130938	0.149	-0.091875
0.54	0.0162499	2.704	-0.0234375	4.776	-0.0196875	0.666	0.00765625	-0.533	0.126563	0.15	-0.060625
0.541	-0.00140638	2.705	-0.0245312	4.777	-0.0060937	0.667	0.0278125	-0.532	0.122501	0.151	-0.0760938
0.542	-0.0131251	2.706	-0.04	4.778	-0.0359375	0.668	0.0189063	-0.531	0.106563	0.152	-0.0620313
0.543	-0.00546888	2.707	-0.0334375	4.779	-0.0328125	0.669	0.0146875	-0.53	0.103126	0.153	-0.085625
0.544	-0.0139064	2.708	-0.0490625	4.78	-0.0435937	0.67	0.050625	-0.529	0.108751	0.154	-0.07375
0.545	-0.0128126	2.709	-0.0296875	4.781	-0.0276562	0.671	0.0525	-0.528	0.102501	0.155	-0.0821875
0.546	-0.00578138	2.71	-0.01875	4.782	-0.0142187	0.672	0.044375	-0.527	0.109688	0.156	-0.0817188
0.547	-0.0270314	2.711	-0.0304687	4.783	-0.04625	0.673	0.0325	-0.526	0.114063	0.157	-0.0853125
0.548	-1.3e-07	2.712	-0.0567187	4.784	-0.021875	0.674	0.0165625	-0.525	0.0984381	0.158	-0.055625
0.549	-0.00656263	2.713	-0.0253125	4.785	-0.0446875	0.675	0.04875	-0.524	0.0934381	0.159	-0.0767188
0.55	0.00359362	2.714	-0.0164062	4.786	-0.0396875	0.676	0.0382813	-0.523	0.102501	0.16	-0.0782813
0.551	0.00281237	2.715	-0.0165625	4.787	-0.0170312	0.677	0.0142188	-0.522	0.0840631	0.161	-0.06875
0.552	0.00968737	2.716	-0.00406248	4.788	-0.0154687	0.678	0.01	-0.521	0.0962506	0.162	-0.0620313
0.553	-0.0162501	2.717	-0.0221875	4.789	0.00625005	0.679	0.0084375	-0.52	0.0840631	0.163	-0.0714063
0.554	-0.00234388	2.718	-0.0196875	4.79	-0.0142187	0.68	0.0373438	-0.519	0.0809381	0.164	-0.0685938
0.555	0.00078112	2.719	-0.03125	4.791	-0.00249995	0.681	0.050625	-0.518	0.0715631	0.165	-0.0829688
0.556	0.00281237	2.72	-0.0384375	4.792	-0.01875	0.682	0.0529688	-0.517	0.0825006	0.166	-0.07375
0.557	-0.00312513	2.721	-0.049375	4.793	-0.01375	0.683	0.0482813	-0.516	0.100313	0.167	-0.076875
0.558	0.0124999	2.722	-0.0457812	4.794	-0.0265625	0.684	0.050625	-0.515	0.110313	0.168	-0.0884375
0.559	0.00124987	2.723	-0.0354687	4.795	-0.0160937	0.685	0.0259375	-0.514	0.100938	0.169	-0.0648438
0.56	-0.0115626	2.724	-0.0470312	4.796	-0.011875	0.686	0.0292188	-0.513	0.108126	0.17	-0.070625
0.561	-0.00734388	2.725	-0.0392187	4.797	0.000781297	0.687	0.0421875	-0.512	0.103126	0.171	-0.0740625
0.562	-0.0270314	2.726	-0.0435937	4.798	-0.0228125	0.688	0.0532813	-0.511	0.0940631	0.172	-0.086875
0.563	-0.0490626	2.727	-0.0478125	4.799	-0.0289062	0.689	0.0385938	-0.51	0.113438	0.173	-0.0671875
0.564	-0.0231251	2.728	-0.0389062	4.8	-0.0210937	0.69	0.0332813	-0.509	0.100001	0.174	-0.0659375
0.565	0.00781237	2.729	-0.0351562	4.801	-0.0184375	0.691	0.0485938	-0.508	0.0950006	0.175	-0.0729688
0.566	0.00999987	2.73	-0.0389062	4.802	-0.016875	0.692	0.0645313	-0.507	0.109376	0.176	-0.0496875
0.567	0.0109374	2.731	-0.0342187	4.803	-0.0192187	0.693	0.060625	-0.506	0.108751	0.177	-0.085625
0.568	-0.00843763	2.732	-0.0253125	4.804	0.0128125	0.694	0.070625	-0.505	0.0956256	0.178	-0.104688
0.569	-0.0314064	2.733	-0.0459375	4.805	-0.00562495	0.695	0.02625	-0.504	0.119376	0.179	-0.0996875
0.57	-0.0421876	2.734	-0.0404687	4.806	-0.0115625	0.696	0.00109375	-0.503	0.109376	0.18	-0.115469
0.571	-0.0192189	2.735	-0.0409375	4.807	-0.02	0.697	-0.013125	-0.502	0.0903131	0.181	-0.0915625
0.572	-0.0131251	2.736	-0.0276562	4.808	-0.011875	0.698	0.008125	-0.501	0.0931256	0.182	-0.102813
0.573	0.0217186	2.737	-0.0239062	4.809	0.0195313	0.699	-0.00359375	-0.5	0.110313	0.183	-0.0732813
0.574	0.00515612	2.738	-0.01375	4.81	0.0295313	0.7	-0.00984375	-0.499	0.113126	0.184	-0.085
0.575	-0.00468763	2.739	-0.0176562	4.811	0.0260938	0.701	-0.0139063	-0.498	0.106251	0.185	-0.08875
0.576	-0.0173439	2.74	-0.0357812	4.812	0.051875	0.702	-0.00578125	-0.497	0.104063	0.186	-0.086875
0.577	-0.0135939	2.741	-0.0265625	4.813	0.0275	0.703	-0.005	-0.496	0.114688	0.187	-0.122813
0.578	-0.00046888	2.742	-0.045	4.814	0.0140625	0.704	-0.0059375	-0.495	0.125626	0.188	-0.11625
0.579	0.00421862	2.743	-0.0307812	4.815	0.0023438	0.705	-0.00515625	-0.494	0.103126	0.189	-0.0957813
0.58	-0.0331251	2.744	-0.02625	4.816	-0.0048437	0.706	0.01125	-0.493	0.0946881	0.19	-0.0921875
0.581	0.0120311	2.745	-0.033125	4.817	-0.00249995	0.707	0.00421875	-0.492	0.111251	0.191	-0.085
0.582	0.0182811	2.746	-0.0210937	4.818	0.043125	0.708	-0.0025	-0.491	0.116251	0.192	-0.0907813
0.583	0.0157811	2.747	-0.0114062	4.819	0.0228125	0.709	0.013125	-0.49	0.0984381	0.193	-0.0957813
0.584	0.0124999	2.748	-0.0245312	4.82	0.0089063	0.71	0.0246875	-0.489	0.101876	0.194	-0.117813
0.585	-0.0220314	2.749	-0.0115625	4.821	-0.0017187	0.711	0.02	-0.488	0.0931256	0.195	-0.096875
0.586	-0.00296888	2.75	-0.0420312	4.822	-0.0045312	0.712	0.0046875	-0.487	0.0984381	0.196	-0.074375
0.587	0.0193749	2.751	-0.04125	4.823	0.00625005	0.713	0.0189063	-0.486	0.103126	0.197	-0.07375
0.588	0.0167186	2.752	-0.0496875	4.824	-0.0134375	0.714	0.0246875	-0.485	0.0993756	0.198	-0.0515625
0.589	0.0101561	2.753	-0.0223437	4.825	0.0048438	0.715	0.0201563	-0.484	0.108126	0.199	-0.0821875
0.59	0.0174999	2.754	-0.0204687	4.826	0.0171875	0.716	0.0071875	-0.483	0.104688	0.2	-0.0751563
0.591	-0.00312513	2.755	0.00171877	4.827	0.019375	0.717	0.018125	-0.482	0.101876	0.201	-0.0685938
0.592	-0.0332814	2.756	-0.00249998	4.828	0.0225	0.718	0.0425	-0.481	0.104063	0.202	-0.044375
0.593	-0.0207814	2.757	-0.0121875	4.829	0.000937547	0.719	0.0665625	-0.48	0.0931256	0.203	-0.0695313
0.594	-0.0265626	2.758	-0.0123437	4.83	0.00281255	0.72	0.0860938	-0.479	0.111876	0.204	-0.0645313
0.595	0.00124987	2.759	-0.015	4.831	0.0171875	0.721	0.065	-0.478	0.100001	0.205	-0.0790625
0.596	-0.0181251	2.76	-0.010625	4.832	0.0360938	0.722	0.0860938	-0.477	0.135001	0.206	-0.085625
0.597	-0.00953138	2.761	-0.00749998	4.833	0.0398438	0.723	0.066875	-0.476	0.130313	0.207	-0.0745313
0.598	-0.0165626	2.762	-0.0179687	4.834	0.040625	0.724	0.0429688	-0.475	0.127188	0.208	-0.069375
0.599	-0.00953138	2.763	-0.0334375	4.835	0.0203125	0.725	0.0729688	-0.474	0.127188	0.209	-0.0992188
0.6	-0.0165626	2.764	-0.048125	4.836	0.0054688	0.726	0.0665625	-0.473	0.125938	0.21	-0.0790625
0.601	-0.0189064	2.765	-0.0485937	4.837	-0.015	0.727	0.05875	-0.472	0.131251	0.211	-0.0842188
0.602	-0.0135939	2.766	-0.0489062	4.838	-0.00499995	0.728	0.0525	-0.471	0.168438	0.212	-0.0857813
0.603	0.00203112	2.767	-0.0551562	4.839	-0.0060937	0.729	0.0726563	-0.47	0.119688	0.213	-0.0570313
0.604	-0.00312513	2.768	-0.0617187	4.84	-0.0095312	0.73	0.0582813	-0.469	0.104688	0.214	-0.0784375
0.605	-0.0178126	2.769	-0.044375	4.841	-0.0042187	0.731	0.0475	-0.468	0.100001	0.215	-0.0589063
0.606	-0.00468763	2.77	-0.049375	4.842	-0.00218745	0.732	0.0551563	-0.467	0.103438	0.216	-0.0675
0.607	0.00421862	2.771	-0.0698437	4.843	-0.00687495	0.733	0.06375	-0.466	0.119376	0.217	-0.06625
0.608	-0.0192189	2.772	-0.06875	4.844	0.0073438	0.734	0.0779688	-0.465	0.114688	0.218	-0.0648438
0.609	-0.00265638	2.773	-0.0490625	4.845	0.010625	0.735	0.0640625	-0.464	0.0840631	0.219	-0.0648438
0.61	-0.0212501	2.774	-0.0365625	4.846	4.65661e-08	0.736	0.0715625	-0.463	0.0684381	0.22	-0.0714063
0.611	-0.0146876	2.775	-0.0392187	4.847	-0.00687495	0.737	0.055625	-0.462	0.0918756	0.221	-0.0725
0.612	-0.0250001	2.776	-0.0315625	4.848	4.65661e-08	0.738	0.0398438	-0.461	0.0856256	0.222	-0.0629688
0.613	-0.0259376	2.777	-0.0226562	4.849	0.0175	0.739	0.065625	-0.46	0.0821881	0.223	-0.0648438
0.614	-0.00312513	2.778	-0.0257812	4.85	-0.0089062	0.74	0.0634375	-0.459	0.0787506	0.224	-0.0864063
0.615	-0.0204689	2.779	-0.0465625	4.851	0.0048438	0.741	0.0671875	-0.458	0.0893756	0.225	-0.0710938
0.616	-0.0178126	2.78	-0.021875	4.852	-0.00656245	0.742	0.0448438	-0.457	0.0753131	0.226	-0.0864063
0.617	-0.0181251	2.781	-0.045	4.853	-0.013125	0.743	0.0278125	-0.456	0.0709381	0.227	-0.0690625
0.618	-0.0370314	2.782	-0.04	4.854	-0.0242187	0.744	0.0401563	-0.455	0.0690631	0.228	-0.0535938
0.619	-0.0257814	2.783	-0.055625	4.855	-0.010625	0.745	0.0765625	-0.454	0.0809381	0.229	-0.0609375
0.62	-0.0275001	2.784	-0.034375	4.856	-0.0284375	0.746	0.0535938	-0.453	0.0868756	0.23	-0.0632813
0.621	-0.00046888	2.785	-0.043125	4.857	-0.0254687	0.747	0.0771875	-0.452	0.0871881	0.231	-0.0548438
0.622	-0.0298439	2.786	-0.0625	4.858	-0.0223437	0.748	0.06375	-0.451	0.0868756	0.232	-0.0434375
0.623	-0.00890638	2.787	-0.0570312	4.859	-0.0307812	0.749	0.0560938	-0.45	0.0950006	0.233	-0.049375
0.624	0.00124987	2.788	-0.064375	4.86	-0.0357812	0.75	0.0648438	-0.449	0.0965631	0.234	-0.0779688
0.625	-0.00187513	2.789	-0.0482812	4.861	-0.029375	0.751	0.0503125	-0.448	0.0946881	0.235	-0.080625
0.626	-0.0170314	2.79	-0.0548437	4.862	-0.028125	0.752	0.0590625	-0.447	0.0815631	0.236	-0.0976563
0.627	0.00468737	2.791	-0.0496875	4.863	-0.0239062	0.753	0.073125	-0.446	0.0737506	0.237	-0.0864063
0.628	-0.00375013	2.792	-0.0404687	4.864	-0.0375	0.754	0.0509375	-0.445	0.0693756	0.238	-0.0779688
0.629	-0.00765638	2.793	-0.0620312	4.865	-0.0425	0.755	0.0551563	-0.444	0.0862506	0.239	-0.0864063
0.63	-0.00218763	2.794	-0.05625	4.866	-0.0210937	0.756	0.04875	-0.443	0.0784381	0.24	-0.09875
0.631	-0.00031263	2.795	-0.06125	4.867	-0.01375	0.757	0.0609375	-0.442	0.0746881	0.241	-0.07375
0.632	-0.0139064	2.796	-0.049375	4.868	-0.0257812	0.758	0.051875	-0.441	0.0840631	0.242	-0.0745313
0.633	-0.0159376	2.797	-0.0517187	4.869	-0.035	0.759	0.054375	-0.44	0.0931256	0.243	-0.0428125
0.634	-0.0178126	2.798	-0.06875	4.87	-0.0098437	0.76	0.0425	-0.439	0.0793756	0.244	-0.0740625
0.635	0.00765612	2.799	-0.0729687	4.871	-0.0196875	0.761	0.038125	-0.438	0.0809381	0.245	-0.0621875
0.636	0.0243749	2.8	-0.0740625	4.872	-0.0073437	0.762	0.0428125	-0.437	0.0768756	0.246	-0.0520313
0.637	0.0165624	2.801	-0.0595312	4.873	-0.02	0.763	0.0532813	-0.436	0.0856256	0.247	-0.05125
0.638	0.00578112	2.802	-0.0635937	4.874	-0.0107812	0.764	0.0673438	-0.435	0.0962506	0.248	-0.0604688
0.639	0.00968737	2.803	-0.0604687	4.875	-0.0246875	0.765	0.039375	-0.434	0.109376	0.249	-0.0539063
0.64	-0.00859388	2.804	-0.0726562	4.876	-0.0423437	0.766	0.0234375	-0.433	0.111876	0.25	-0.0554688
0.641	-0.00812513	2.805	-0.0575	4.877	-0.0270312	0.767	0.019375	-0.432	0.0978131	0.251	-0.0509375
0.642	0.0115624	2.806	-0.060625	4.878	-0.0254687	0.768	0.051875	-0.431	0.110313	0.252	-0.0482813
0.643	0.00656237	2.807	-0.0782812	4.879	-0.0170312	0.769	0.0653125	-0.43	0.103438	0.253	-0.0409375
0.644	0.00937487	2.808	-0.0764062	4.88	-0.0010937	0.77	0.0490625	-0.429	0.131251	0.254	-0.0551563
0.645	0.0101561	2.809	-0.0535937	4.881	-0.000312453	0.771	0.0535938	-0.428	0.106251	0.255	-0.0284375
0.646	0.0123436	2.81	-0.0598437	4.882	0.00593755	0.772	-0.00203125	-0.427	0.0915631	0.256	-0.0489063
0.647	0.0124999	2.811	-0.0664062	4.883	0.015625	0.773	0.0201563	-0.426	0.0984381	0.257	-0.0845313
0.648	0.0157811	2.812	-0.0370312	4.884	0.0290625	0.774	0.0325	-0.425	0.103438	0.258	-0.0745313
0.649	-0.00890638	2.813	-0.04625	4.885	0.00562505	0.775	0.0429688	-0.424	0.0946881	0.259	-0.0601563
0.65	-0.0240626	2.814	-0.0539062	4.886	0.0054688	0.776	0.038125	-0.423	0.0934381	0.26	-0.070625
0.651	-0.0165626	2.815	-0.0640625	4.887	-0.0076562	0.777	0.0267188	-0.422	0.0878131	0.261	-0.0596875
0.652	-0.0126564	2.816	-0.0551562	4.888	-0.0385937	0.778	0.00921875	-0.421	0.0965631	0.262	-0.0478125
0.653	0.0174999	2.817	-0.0578125	4.889	-0.0204687	0.779	-0.00015625	-0.42	0.0950006	0.263	-0.0784375
0.654	-0.00703138	2.818	-0.0579687	4.89	-0.013125	0.78	0.0139063	-0.419	0.0946881	0.264	-0.0482813
0.655	-0.00031263	2.819	-0.0478125	4.891	-0.010625	0.781	0.0239063	-0.418	0.0956256	0.265	-0.0575
0.656	-0.00031263	2.82	-0.0520312	4.892	-0.00406245	0.782	0.0259375	-0.417	0.101876	0.266	-0.0578125
0.657	0.00234362	2.821	-0.0571875	4.893	0.00750005	0.783	0.0239063	-0.416	0.107813	0.267	-0.0507813
0.658	-0.0196876	2.822	-0.0415625	4.894	0.00625005	0.784	0.0223438	-0.415	0.100001	0.268	-0.0620313
0.659	-0.0178126	2.823	-0.0339062	4.895	0.0373438	0.785	0.0273438	-0.414	0.0925006	0.269	-0.065625
0.66	0.00937487	2.824	-0.0303125	4.896	0.0245313	0.786	0.0425	-0.413	0.0984381	0.27	-0.0857813
0.661	-0.00843763	2.825	-0.044375	4.897	0.0340625	0.787	0.0467188	-0.412	0.101876	0.271	-0.0682813
0.662	-0.00703138	2.826	-0.0475	4.898	0.0240625	0.788	0.0364063	-0.411	0.112501	0.272	-0.0670313
0.663	-0.0328126	2.827	-0.0401562	4.899	-0.0095312	0.789	0.0126563	-0.41	0.120313	0.273	-0.0725
0.664	-0.0445314	2.828	-0.0378125	4.9	-0.0176562	0.79	0.00640625	-0.409	0.124376	0.274	-0.0559375
0.665	-0.0393751	2.829	-0.0459375	4.901	-0.0189062	0.791	0.0220313	-0.408	0.129376	0.275	-0.0523438
0.666	-0.0189064	2.83	-0.065625	4.902	-0.0170312	0.792	0.0146875	-0.407	0.117813	0.276	-0.0535938
0.667	-0.0320314	2.831	-0.0546875	4.903	-0.016875	0.793	0.01125	-0.406	0.124376	0.277	-0.0635938
0.668	-0.0151564	2.832	-0.0423437	4.904	0.0245313	0.794	-0.0175	-0.405	0.131251	0.278	-0.0735938
0.669	-0.00312513	2.833	-0.045	4.905	0.0170313	0.795	0.0046875	-0.404	0.119376	0.279	-0.0690625
0.67	-0.00375013	2.834	-0.0478125	4.906	0.0054688	0.796	0.00609375	-0.403	0.100938	0.28	-0.0467188
0.671	-0.0371876	2.835	-0.0753125	4.907	-0.0296875	0.797	-0.00421875	-0.402	0.0887506	0.281	-0.0515625
0.672	-0.0510939	2.836	-0.0695312	4.908	-0.0265625	0.798	0.0129688	-0.401	0.110938	0.282	-0.0675
0.673	-0.00265638	2.837	-0.0535937	4.909	0.0125	0.799	0.003125	-0.4	0.0940631	0.283	-0.05625
0.674	-0.0251564	2.838	-0.038125	4.91	-0.00374995	0.8	0.0235938	-0.399	0.0993756	0.284	-0.07375
0.675	-0.0301564	2.839	-0.059375	4.911	-0.0179687	0.801	0.006875	-0.398	0.118126	0.285	-0.0573438
0.676	-0.0348439	2.84	-0.0245312	4.912	0.0032813	0.802	-0.0046875	-0.397	0.127188	0.286	-0.0442188
0.677	-0.0259376	2.841	-0.0257812	4.913	0.0151563	0.803	0.00234375	-0.396	0.147501	0.287	-0.0370313
0.678	-0.0385939	2.842	-0.0204687	4.914	-0.00374995	0.804	0.0157813	-0.395	0.125626	0.288	-0.0373438
0.679	-0.0176564	2.843	-0.0203125	4.915	0.0073438	0.805	0.0207813	-0.394	0.124063	0.289	-0.0315625
0.68	-0.00687513	2.844	-0.0404687	4.916	-0.0203125	0.806	0.0146875	-0.393	0.120313	0.29	-0.0378125
0.681	-0.0275001	2.845	-0.0304687	4.917	-0.03	0.807	0.0170313	-0.392	0.117813	0.291	-0.044375
0.682	-0.0409376	2.846	-0.00921873	4.918	-0.025	0.808	0.029375	-0.391	0.143438	0.292	-0.0253125
0.683	-0.0385939	2.847	-0.0270312	4.919	-0.0203125	0.809	0.0325	-0.39	0.142813	0.293	-0.0442188
0.684	-0.0275001	2.848	-0.00687498	4.92	-0.0478125	0.81	0.0576563	-0.389	0.137501	0.294	-0.0296875
0.685	-0.0293751	2.849	-0.0204687	4.921	-0.0154687	0.811	0.040625	-0.388	0.137501	0.295	-0.033125
0.686	-0.0348439	2.85	-0.0226562	4.922	-0.024375	0.812	0.0479688	-0.387	0.140313	0.296	-0.0354688
0.687	-0.0217189	2.851	-0.02375	4.923	-0.0114062	0.813	0.025	-0.386	0.141876	0.297	-0.0467188
0.688	-0.0267189	2.852	-0.00999998	4.924	-0.0378125	0.814	0.0340625	-0.385	0.131876	0.298	-0.0475
0.689	-0.0435939	2.853	-0.0215625	4.925	-0.0451562	0.815	0.029375	-0.384	0.125626	0.299	-0.0492188
0.69	-0.0231251	2.854	-0.043125	4.926	-0.01875	0.816	0.0251563	-0.383	0.114063	0.3	-0.0214063
0.691	-0.00578138	2.855	-0.0473437	4.927	0.000468797	0.817	0.00734375	-0.382	0.135938	0.301	-0.0426563
0.692	-0.00140638	2.856	-0.0270312	4.928	0.0125	0.818	0.029375	-0.381	0.131251	0.302	-0.0459375
0.693	-0.0296876	2.857	-0.0270312	4.929	-0.0098437	0.819	0.018125	-0.38	0.130938	0.303	-0.045
0.694	-0.0356251	2.858	-0.0164062	4.93	-0.0045312	0.82	0.0315625	-0.379	0.135938	0.304	-0.0226563
0.695	-0.0285939	2.859	-0.0132812	4.931	-0.016875	0.821	0.04125	-0.378	0.145001	0.305	-0.020625
0.696	-0.0309376	2.86	-0.0204687	4.932	-0.0073437	0.822	0.0292188	-0.377	0.132813	0.306	-0.036875
0.697	-0.0456251	2.861	-0.04	4.933	-0.0204687	0.823	0.0220313	-0.376	0.137501	0.307	-0.0276563
0.698	-0.0393751	2.862	-0.0323437	4.934	-0.016875	0.824	0.0173438	-0.375	0.137501	0.308	-0.0315625
0.699	-0.0273439	2.863	-0.0273437	4.935	-0.0173437	0.825	0.0257813	-0.374	0.128751	0.309	-0.02875
0.7	-0.0301564	2.864	-0.0278125	4.936	-0.0428125	0.826	0.0157813	-0.373	0.129688	0.31	-0.0289063
0.701	-0.0340626	2.865	0.00203127	4.937	-0.0325	0.827	0.0242188	-0.372	0.118126	0.311	-0.020625
0.702	-0.0379689	2.866	-0.0242187	4.938	-0.0367187	0.828	0.0235938	-0.371	0.118751	0.312	-0.025625
0.703	-0.0521876	2.867	-0.0528125	4.939	-0.0092187	0.829	0.0409375	-0.37	0.125938	0.313	-0.0384375
0.704	-0.0518751	2.868	-0.0467187	4.94	-0.0092187	0.83	0.0223438	-0.369	0.153751	0.314	-0.0304688
0.705	-0.0509376	2.869	-0.0278125	4.941	4.65661e-08	0.831	0.0332813	-0.368	0.135626	0.315	-0.0434375
0.706	-0.0456251	2.87	-0.0465625	4.942	0.0114063	0.832	0.04875	-0.367	0.129688	0.316	-0.0342188
0.707	-0.00734388	2.871	-0.0614062	4.943	0.0101563	0.833	0.0354688	-0.366	0.129376	0.317	-0.0585938
0.708	-0.0204689	2.872	-0.0514062	4.944	-0.0210937	0.834	0.0204688	-0.365	0.130938	0.318	-0.049375
0.709	-0.0110939	2.873	-0.0265625	4.945	-0.02625	0.835	0.0204688	-0.364	0.133438	0.319	-0.0454688
0.71	0.00078112	2.874	-0.0260937	4.946	-0.0110937	0.836	0.01	-0.363	0.146563	0.32	-0.0575
0.711	-0.00390638	2.875	-0.0210937	4.947	-0.0048437	0.837	0.0328125	-0.362	0.141251	0.321	-0.0703125
0.712	-0.00890638	2.876	-0.023125	4.948	-0.0032812	0.838	0.04375	-0.361	0.168126	0.322	-0.0582813
0.713	-0.00812513	2.877	-0.0417187	4.949	0.0109375	0.839	0.0373438	-0.36	0.141876	0.323	-0.0845313
0.714	-0.0200001	2.878	-0.0598437	4.95	-0.0073437	0.84	0.0404688	-0.359	0.132501	0.324	-0.081875
0.715	-0.00953138	2.879	-0.0528125	4.951	-0.011875	0.841	0.0420313	-0.358	0.109688	0.325	-0.0504688
0.716	-0.0301564	2.88	-0.0265625	4.952	0.0209375	0.842	0.0373438	-0.357	0.122813	0.326	-0.0528125
0.717	-0.0509376	2.881	-0.0425	4.953	0.0146875	0.843	0.0382813	-0.356	0.127188	0.327	-0.0528125
0.718	-0.0521876	2.882	-0.0423437	4.954	-0.0017187	0.844	0.0359375	-0.355	0.134063	0.328	-0.0601563
0.719	-0.0225001	2.883	-0.033125	4.955	-0.0145312	0.845	0.0301563	-0.354	0.122501	0.329	-0.0528125
0.72	-0.0181251	2.884	-0.0265625	4.956	-0.0301562	0.846	0.0184375	-0.353	0.113438	0.33	-0.0334375
0.721	0.00390612	2.885	-0.0273437	4.957	-0.0107812	0.847	0.0285938	-0.352	0.108751	0.331	-0.0539063
0.722	0.0251561	2.886	-0.0289062	4.958	-0.0246875	0.848	0.0160938	-0.351	0.107188	0.332	-0.0771875
0.723	0.0159374	2.887	-0.0189062	4.959	-0.00812495	0.849	0.0142188	-0.35	0.118751	0.333	-0.058125
0.724	0.0185936	2.888	-0.0179687	4.96	-0.0210937	0.85	-0.0139063	-0.349	0.105001	0.334	-0.0496875
0.725	-0.00812513	2.889	-0.03	4.961	-0.0284375	0.851	-0.0235938	-0.348	0.0915631	0.335	-0.0645313
0.726	0.00734362	2.89	-0.0226562	4.962	-0.0115625	0.852	0.0153125	-0.347	0.122813	0.336	-0.048125
0.727	0.0182811	2.891	-0.0451562	4.963	0.0151563	0.853	0.0065625	-0.346	0.132501	0.337	-0.04625
0.728	0.0484374	2.892	-0.0425	4.964	-0.0134375	0.854	-0.00046875	-0.345	0.117188	0.338	-0.0265625
0.729	0.0379686	2.893	-0.0165625	4.965	-0.0257812	0.855	0.00234375	-0.344	0.0878131	0.339	-0.0548438
0.73	0.0154686	2.894	-0.0245312	4.966	-0.0073437	0.856	0.0129688	-0.343	0.106563	0.34	-0.053125
0.731	0.0267186	2.895	-0.0273437	4.967	-0.02	0.857	0.0153125	-0.342	0.102501	0.341	-0.0735938
0.732	0.0301561	2.896	-0.0446875	4.968	-0.0145312	0.858	0.00921875	-0.341	0.0962506	0.342	-0.0604688
0.733	0.0132811	2.897	-0.0378125	4.969	-0.0210937	0.859	0.0084375	-0.34	0.0956256	0.343	-0.0735938
0.734	0.0190624	2.898	-0.0207812	4.97	-0.0296875	0.86	0.001875	-0.339	0.0837506	0.344	-0.0415625
0.735	0.0271874	2.899	-0.0528125	4.971	-0.0320312	0.861	-0.00671875	-0.338	0.106563	0.345	-0.0515625
0.736	0.0406249	2.9	-0.0664062	4.972	-0.0425	0.862	0.00421875	-0.337	0.100313	0.346	-0.0539063
0.737	0.0693749	2.901	-0.0389062	4.973	-0.0417187	0.863	0.013125	-0.336	0.111251	0.347	-0.0651563
0.738	0.0537499	2.902	-0.0365625	4.974	-0.0359375	0.864	0.01125	-0.335	0.0965631	0.348	-0.0517188
0.739	0.0329686	2.903	-0.0459375	4.975	-0.0528125	0.865	0.0160938	-0.334	0.0793756	0.349	-0.064375
0.74	0.0101561	2.904	-0.0404687	4.976	-0.0420312	0.866	0.0021875	-0.333	0.0684381	0.35	-0.05125
0.741	0.0162499	2.905	-0.0485937	4.977	-0.029375	0.867	0.0021875	-0.332	0.0856256	0.351	-0.0664063
0.742	-0.00109388	2.906	-0.0370312	4.978	-0.01375	0.868	0.0254688	-0.331	0.0825006	0.352	-0.0551563
0.743	0.0173436	2.907	-0.00953123	4.979	0.0129688	0.869	0.0385938	-0.33	0.0915631	0.353	-0.0635938
0.744	0.0201561	2.908	-0.0121875	4.98	-0.0114062	0.87	0.044375	-0.329	0.100938	0.354	-0.0721875
0.745	0.0368749	2.909	-0.028125	4.981	-0.01625	0.871	0.0278125	-0.328	0.0678131	0.355	-0.0790625
0.746	0.0542186	2.91	-0.0239062	4.982	-0.0045312	0.872	0.0285938	-0.327	0.0853131	0.356	-0.09625
0.747	0.0418749	2.911	-0.0384375	4.983	-0.00999995	0.873	0.0239063	-0.326	0.0918756	0.357	-0.104219
0.748	0.0565624	2.912	-0.0276562	4.984	-0.0142187	0.874	0.0296875	-0.325	0.0950006	0.358	-0.0876563
0.749	0.0376561	2.913	-0.0417187	4.985	-0.0195312	0.875	0.0189063	-0.324	0.0871881	0.359	-0.0810938
0.75	0.0162499	2.914	-0.0303125	4.986	-0.0423437	0.876	0.0215625	-0.323	0.0800006	0.36	-0.06375
0.751	0.0595311	2.915	-0.0223437	4.987	-0.0315625	0.877	0.035625	-0.322	0.108751	0.361	-0.0701563
0.752	0.0246874	2.916	-0.0384375	4.988	-0.028125	0.878	0.023125	-0.321	0.105001	0.362	-0.074375
0.753	0.0290624	2.917	-0.0328125	4.989	-0.0359375	0.879	0.0320313	-0.32	0.105626	0.363	-0.0554688
0.754	0.0193749	2.918	-0.0229687	4.99	-0.0464062	0.88	0.0110938	-0.319	0.0965631	0.364	-0.0721875
0.755	0.0246874	2.919	-0.0396875	4.991	-0.0260937	0.881	0.0348438	-0.318	0.0893756	0.365	-0.0792188
0.756	0.0367186	2.92	-0.0253125	4.992	-0.0073437	0.882	0.0454688	-0.317	0.0856256	0.366	-0.0817188
0.757	0.0140624	2.921	-0.0451562	4.993	-0.00406245	0.883	0.0178125	-0.316	0.0878131	0.367	-0.0814063
0.758	0.0124999	2.922	-0.055625	4.994	-0.015	0.884	0.0328125	-0.315	0.0793756	0.368	-0.0654688
0.759	0.00890612	2.923	-0.0339062	4.995	-0.0270312	0.885	0.0307813	-0.314	0.0856256	0.369	-0.0725
0.76	0.00999987	2.924	-0.0389062	4.996	-0.0373437	0.886	0.0142188	-0.313	0.0987506	0.37	-0.0485938
0.761	0.0264061	2.925	-0.0532812	4.997	-0.0196875	0.887	0.0239063	-0.312	0.0868756	0.371	-0.03375
0.762	0.0324999	2.926	-0.0467187	4.998	-0.0220312	0.888	0.0398438	-0.311	0.0940631	0.372	-0.0457813
0.763	0.0170311	2.927	-0.0496875	4.999	-0.0203125	0.889	0.040625	-0.31	0.0784381	0.373	-0.0520313
0.764	0.00890612	2.928	-0.0520312	5	-0.0296875	0.89	0.0351563	-0.309	0.0887506	0.374	-0.0764063
0.765	-0.00812513	2.929	-0.0378125	5.001	-0.00718745	0.891	0.0532813	-0.308	0.0784381	0.375	-0.0914063
0.766	0.0174999	2.93	-0.0617187	5.002	-0.0060937	0.892	0.034375	-0.307	0.0778131	0.376	-0.0682813
0.767	0.00781237	2.931	-0.0473437	5.003	0.00406255	0.893	0.0273438	-0.306	0.0946881	0.377	-0.0546875
0.768	0.0117186	2.932	-0.0440625	5.004	0.0104688	0.894	0.0201563	-0.305	0.0915631	0.378	-0.0625
0.769	-0.0207814	2.933	-0.043125	5.005	0.000937547	0.895	0.01125	-0.304	0.0903131	0.379	-0.0590625
0.77	-0.00078138	2.934	-0.048125	5.006	-0.0253125	0.896	-0.00578125	-0.303	0.0950006	0.38	-0.0467188
0.771	0.00812487	2.935	-0.0501562	5.007	0.000156297	0.897	0.00296875	-0.302	0.0925006	0.381	-0.0295313
0.772	0.0235936	2.936	-0.016875	5.008	-0.02	0.898	0.0071875	-0.301	0.105001	0.382	-0.0376563
0.773	0.0209374	2.937	-0.0328125	5.009	-0.00874995	0.899	0.0184375	-0.3	0.0984381	0.383	-0.0296875
0.774	0.0143749	2.938	-0.0373437	5.01	0.0048438	0.9	0.0254688	-0.299	0.0784381	0.384	-0.0357813
0.775	0.0301561	2.939	-0.033125	5.011	-0.0328125	0.901	0.0309375	-0.298	0.101563	0.385	-0.0121875
0.776	0.0335936	2.94	-0.0173437	5.012	0.0140625	0.902	0.0126563	-0.297	0.105626	0.386	-0.0276563
0.777	0.0401561	2.941	-0.0310937	5.013	-0.0196875	0.903	-0.00171875	-0.296	0.0984381	0.387	-0.0328125
0.778	0.0182811	2.942	-0.0482812	5.014	-0.0471875	0.904	-0.015625	-0.295	0.0887506	0.388	-0.0353125
0.779	0.0360936	2.943	-0.015	5.015	-0.0396875	0.905	-0.0109375	-0.294	0.0803131	0.389	-0.038125
0.78	0.0220311	2.944	-0.00906248	5.016	-0.01375	0.906	-0.00390625	-0.293	0.0803131	0.39	-0.058125
0.781	0.0217186	2.945	-0.0334375	5.017	-0.0223437	0.907	0.0071875	-0.292	0.0825006	0.391	-0.044375
0.782	0.0301561	2.946	-0.0296875	5.018	-0.0475	0.908	-0.0148438	-0.291	0.0625006	0.392	-0.0401563
0.783	0.0182811	2.947	-0.0320312	5.019	-0.0367187	0.909	0.0015625	-0.29	0.0753131	0.393	-0.0682813
0.784	0.0162499	2.948	-0.0439062	5.02	-0.0367187	0.91	0.00375	-0.289	0.117188	0.394	-0.058125
0.785	0.0343749	2.949	-0.011875	5.021	-0.0509375	0.911	0.0096875	-0.288	0.0984381	0.395	-0.058125
0.786	0.0209374	2.95	-0.0203125	5.022	-0.0582812	0.912	0.00890625	-0.287	0.0871881	0.396	-0.0792188
0.787	0.0217186	2.951	-0.0207812	5.023	-0.0520312	0.913	-0.0015625	-0.286	0.106563	0.397	-0.0589063
0.788	0.0151561	2.952	-0.0409375	5.024	-0.0520312	0.914	0.01625	-0.285	0.104688	0.398	-0.0625
0.789	0.00124987	2.953	-0.0265625	5.025	-0.028125	0.915	0.0165625	-0.284	0.100313	0.399	-0.0726563
0.79	0.00968737	2.954	-0.0295312	5.026	-0.0325	0.916	0.00953125	-0.283	0.114063	0.4	-0.0528125
0.791	0.00937487	2.955	-0.031875	5.027	-0.0432812	0.917	0.00453125	-0.282	0.104688	0.401	-0.0539063
0.792	-0.00578138	2.956	-0.0273437	5.028	-0.0257812	0.918	-0.0025	-0.281	0.108126	0.402	-0.06625
0.793	0.0117186	2.957	-0.0475	5.029	0.0020313	0.919	-0.0125	-0.28	0.116563	0.403	-0.0596875
0.794	0.00109362	2.958	-0.0485937	5.03	-0.023125	0.92	0.00421875	-0.279	0.106563	0.404	-0.04
0.795	-0.0146876	2.959	-0.0457812	5.031	-0.00343745	0.921	0.00109375	-0.278	0.0853131	0.405	-0.0423438
0.796	0.00437487	2.96	-0.0323437	5.032	-0.0017187	0.922	0.0110938	-0.277	0.100938	0.406	-0.0426563
0.797	0.0143749	2.961	-0.0582812	5.033	-0.0246875	0.923	-0.00734375	-0.276	0.0915631	0.407	-0.0434375
0.798	0.00921862	2.962	-0.0478125	5.034	-0.0315625	0.924	-0.0170313	-0.275	0.0978131	0.408	-0.0435938
0.799	-0.0209376	2.963	-0.0459375	5.035	-0.02625	0.925	0.01	-0.274	0.0918756	0.409	-0.0779688
0.8	-0.0115626	2.964	-0.045	5.036	-0.0228125	0.926	0.0110938	-0.273	0.0706256	0.41	-0.0817188
0.801	-0.0159376	2.965	-0.035	5.037	-0.02	0.927	0.0226563	-0.272	0.0846881	0.411	-0.086875
0.802	0.00656237	2.966	-0.0454687	5.038	-0.0504687	0.928	0.0223438	-0.271	0.0965631	0.412	-0.0921875
0.803	0.00765612	2.967	-0.0385937	5.039	-0.0540625	0.929	0.0107813	-0.27	0.0956256	0.413	-0.0714063
0.804	-0.00031263	2.968	-0.0604687	5.04	-0.06375	0.93	0.0215625	-0.269	0.0931256	0.414	-0.0546875
0.805	0.00703112	2.969	-0.059375	5.041	-0.025	0.931	0.005	-0.268	0.0856256	0.415	-0.0492188
0.806	0.00499987	2.97	-0.0757812	5.042	-0.0089062	0.932	-0.00671875	-0.267	0.0909381	0.416	-0.0578125
0.807	0.0321874	2.971	-0.0676562	5.043	-0.0301562	0.933	0.00421875	-0.266	0.0868756	0.417	-0.0473438
0.808	0.0231249	2.972	-0.0721875	5.044	-0.035	0.934	-0.0117188	-0.265	0.0909381	0.418	-0.0671875
0.809	0.0301561	2.973	-0.0590625	5.045	-0.0320312	0.935	0.0003125	-0.264	0.0784381	0.419	-0.053125
0.81	0.0228124	2.974	-0.0467187	5.046	-0.0285937	0.936	0.00390625	-0.263	0.0918756	0.42	-0.0489063
0.811	0.0267186	2.975	-0.03625	5.047	-0.0239062	0.937	0.005	-0.262	0.0846881	0.421	-0.0745313
0.812	0.0135936	2.976	-0.0459375	5.048	-0.035	0.938	0.00453125	-0.261	0.0621881	0.422	-0.055625
0.813	-0.00421888	2.977	-0.0370312	5.049	-0.034375	0.939	0.0120313	-0.26	0.0803131	0.423	-0.0779688
0.814	0.00312487	2.978	-0.03	5.05	-0.0517187	0.94	0.0239063	-0.259	0.0784381	0.424	-0.0620313
0.815	0.00265612	2.979	-0.050625	5.051	-0.038125	0.941	0.0192188	-0.258	0.0809381	0.425	-0.0446875
0.816	-0.00140638	2.98	-0.0640625	5.052	-0.0189062	0.942	0.018125	-0.257	0.0809381	0.426	-0.058125
0.817	-0.0107814	2.981	-0.0695312	5.053	-0.0142187	0.943	0.0170313	-0.256	0.0721881	0.427	-0.0589063
0.818	0.00687487	2.982	-0.0517187	5.054	-0.0076562	0.944	0.0103125	-0.255	0.0825006	0.428	-0.0559375
0.819	-0.00109388	2.983	-0.0315625	5.055	0.0085938	0.945	0.0139063	-0.254	0.0668756	0.429	-0.0520313
0.82	0.00499987	2.984	-0.0260937	5.056	0.00750005	0.946	0.0084375	-0.253	0.0793756	0.43	-0.0635938
0.821	0.0279686	2.985	-0.0425	5.057	-0.0253125	0.947	0.0223438	-0.252	0.0693756	0.431	-0.05
0.822	0.0251561	2.986	-0.0509375	5.058	-0.0235937	0.948	0.00140625	-0.251	0.0668756	0.432	-0.065625
0.823	0.0135936	2.987	-0.0595312	5.059	-0.0246875	0.949	0.0123438	-0.25	0.0740631	0.433	-0.0535938
0.824	0.0254686	2.988	-0.04125	5.06	-0.0342187	0.95	0.00890625	-0.249	0.0659381	0.434	-0.070625
0.825	0.0401561	2.989	-0.036875	5.061	-0.0307812	0.951	0.0170313	-0.248	0.0753131	0.435	-0.06875
0.826	0.0506249	2.99	-0.0446875	5.062	-0.0228125	0.952	0.0242188	-0.247	0.0784381	0.436	-0.0596875
0.827	0.0503124	2.991	-0.0540625	5.063	-0.0335937	0.953	0.0257813	-0.246	0.0815631	0.437	-0.07375
0.828	0.0662499	2.992	-0.0376562	5.064	-0.00187495	0.954	0.0401563	-0.245	0.0821881	0.438	-0.0426563
0.829	0.0343749	2.993	-0.038125	5.065	0.0114063	0.955	0.0192188	-0.244	0.0653131	0.439	-0.053125
0.83	0.0685936	2.994	-0.0467187	5.066	0.0210938	0.956	0.0390625	-0.243	0.0700006	0.44	-0.0507813
0.831	0.0507811	2.995	-0.0273437	5.067	0.0117188	0.957	0.0354688	-0.242	0.0893756	0.441	-0.0589063
0.832	0.0329686	2.996	-0.0195312	5.068	0.00656255	0.958	0.0142188	-0.241	0.0956256	0.442	-0.0546875
0.833	0.0646874	2.997	-0.028125	5.069	0.0232813	0.959	0.024375	-0.24	0.0831256	0.443	-0.0598438
0.834	0.0673436	2.998	-0.045	5.07	0.019375	0.96	0.00140625	-0.239	0.0725006	0.444	-0.0635938
0.835	0.0453124	2.999	-0.0339062	5.071	0.0128125	0.961	0.0046875	-0.238	0.0690631	0.445	-0.064375
0.836	0.0421874	3	-0.0428125	5.072	0.0229688	0.962	0.0375	-0.237	0.0468756	0.446	-0.0682813
0.837	0.0560936	3.001	-0.0253125	5.073	-0.011875	0.963	0.0420313	-0.236	0.0778131	0.447	-0.06125
0.838	0.0495311	3.002	-0.0204687	5.074	0.024375	0.964	0.056875	-0.235	0.0640631	0.448	-0.0501563
0.839	0.0710936	3.003	-0.0229687	5.075	-0.000624953	0.965	0.0448438	-0.234	0.0615631	0.449	-0.0554688
0.84	0.0715624	3.004	-0.0425	5.076	-0.02125	0.966	0.0428125	-0.233	0.0746881	0.45	-0.0423438
0.841	0.0507811	3.005	-0.045	5.077	-0.0114062	0.967	0.0235938	-0.232	0.0709381	0.451	-0.0598438
0.842	0.0615624	3.006	0.00140627	5.078	-0.00843745	0.968	0.0115625	-0.231	0.0746881	0.452	-0.0629688
0.843	0.0507811	3.007	-0.018125	5.079	-0.0228125	0.969	0.0375	-0.23	0.0868756	0.453	-0.058125
0.844	0.0523436	3.008	-0.02375	5.08	-0.01375	0.97	0.0153125	-0.229	0.0956256	0.454	-0.04625
0.845	0.0474999	3.009	-0.0207812	5.081	-0.02	0.971	-0.0132813	-0.228	0.0740631	0.455	-0.0465625
0.846	0.0449999	3.01	-0.0295312	5.082	-0.0265625	0.972	0.005	-0.227	0.0900006	0.456	-0.0578125
0.847	0.0668749	3.011	-0.021875	5.083	-0.00874995	0.973	0.00953125	-0.226	0.103126	0.457	-0.0328125
0.848	0.0710936	3.012	-0.0254687	5.084	-0.0210937	0.974	-0.00125	-0.225	0.0884381	0.458	-0.03125
0.849	0.0610936	3.013	-0.0359375	5.085	-0.0235937	0.975	-0.0090625	-0.224	0.0746881	0.459	-0.060625
0.85	0.0870311	3.014	-0.028125	5.086	-0.011875	0.976	0.0015625	-0.223	0.0984381	0.46	-0.076875
0.851	0.0618749	3.015	-0.03125	5.087	0.00250005	0.977	-0.00078125	-0.222	0.0809381	0.461	-0.0717188
0.852	0.0742186	3.016	-0.0614062	5.088	-0.00531245	0.978	-0.00234375	-0.221	0.0768756	0.462	-0.0625
0.853	0.0490624	3.017	-0.0485937	5.089	0.0170313	0.979	-0.0190625	-0.22	0.0721881	0.463	-0.076875
0.854	0.0510936	3.018	-0.0451562	5.09	0.0140625	0.98	-0.0028125	-0.219	0.0934381	0.464	-0.085625
0.855	0.0518749	3.019	-0.0504687	5.091	0.000781297	0.981	-0.0209375	-0.218	0.0831256	0.465	-0.0651563
0.856	0.0254686	3.02	-0.0373437	5.092	0.0117188	0.982	-0.0290625	-0.217	0.108126	0.466	-0.0834375
0.857	0.0417186	3.021	-0.045	5.093	0.0221875	0.983	-0.0120313	-0.216	0.111251	0.467	-0.08
0.858	0.0595311	3.022	-0.035	5.094	0.019375	0.984	-0.0282813	-0.215	0.0940631	0.468	-0.0764063
0.859	0.0471874	3.023	-0.0359375	5.095	0.0253125	0.985	-0.0325	-0.214	0.0893756	0.469	-0.0703125
0.86	0.0584374	3.024	-0.0559375	5.096	0.01875	0.986	-0.0059375	-0.213	0.0721881	0.47	-0.0675
0.861	0.0631249	3.025	-0.070625	5.097	0.0085938	0.987	0.00078125	-0.212	0.0737506	0.471	-0.0625
0.862	0.0340624	3.026	-0.0782812	5.098	0.0392188	0.988	-0.024375	-0.211	0.0778131	0.472	-0.0376563
0.863	0.0157811	3.027	-0.0729687	5.099	0.0195313	0.989	-0.0359375	-0.21	0.100313	0.473	-0.0454688
0.864	0.0398436	3.028	-0.0171875	5.1	0.0282813	0.99	-0.029375	-0.209	0.0925006	0.474	-0.0420313
0.865	0.0190624	3.029	-0.0590625	5.101	0.036875	0.991	-0.0170313	-0.208	0.0946881	0.475	-0.0320313
0.866	0.0437499	3.03	-0.0554687	5.102	0.0128125	0.992	0.01	-0.207	0.104063	0.476	-0.0384375
0.867	0.0406249	3.031	-0.0310937	5.103	0.0390625	0.993	0.01625	-0.206	0.108751	0.477	-0.0467188
0.868	0.0437499	3.032	-0.00187498	5.104	0.0182813	0.994	0.0165625	-0.205	0.0846881	0.478	-0.048125
0.869	0.0206249	3.033	-0.0148437	5.105	0.0398438	0.995	0.0215625	-0.204	0.0846881	0.479	-0.0426563
0.87	0.0189061	3.034	-0.028125	5.106	0.0035938	0.996	0.00890625	-0.203	0.102501	0.48	-0.0465625
0.871	0.0139061	3.035	-0.039375	5.107	-0.0165625	0.997	0.0139063	-0.202	0.0825006	0.481	-0.0271875
0.872	0.00656237	3.036	-0.0223437	5.108	0.0235938	0.998	-0.0028125	-0.201	0.0709381	0.482	-0.0384375
0.873	0.0224999	3.037	-0.01875	5.109	0.0125	0.999	-0.00984375	-0.2	0.0684381	0.483	-0.0303125
0.874	0.0146874	3.038	-0.0389062	5.11	-0.000312453	1	-0.0146875	-0.199	0.0659381	0.484	-0.0528125
0.875	0.0196874	3.039	-0.0189062	5.111	0.0125	1.001	0.0103125	-0.198	0.0803131	0.485	-0.0759375
0.876	0.0312499	3.04	-0.0335937	5.112	0.0098438	1.002	0.003125	-0.197	0.0600006	0.486	-0.0664063
0.877	0.0306249	3.041	-0.0270312	5.113	0.00937505	1.003	0.0046875	-0.196	0.0768756	0.487	-0.0621875
0.878	0.0374999	3.042	-0.0470312	5.114	-0.0170312	1.004	-0.00078125	-0.195	0.0590631	0.488	-0.064375
0.879	0.0360936	3.043	-0.0265625	5.115	0.0051563	1.005	0.0129688	-0.194	0.0646881	0.489	-0.0535938
0.88	0.0162499	3.044	-0.0254687	5.116	0.00125005	1.006	0.00453125	-0.193	0.0553131	0.49	-0.0629688
0.881	0.0178124	3.045	-0.0323437	5.117	-0.000312453	1.007	-0.0025	-0.192	0.0537506	0.491	-0.0892188
0.882	0.0248436	3.046	-0.0253125	5.118	-0.0115625	1.008	0.0084375	-0.191	0.0553131	0.492	-0.08
0.883	0.0231249	3.047	-0.0107812	5.119	0.00406255	1.009	-0.0151563	-0.19	0.0646881	0.493	-0.0701563
0.884	0.0515624	3.048	-0.0229687	5.12	-0.015	1.01	-0.0421875	-0.189	0.0493756	0.494	-0.0609375
0.885	0.0301561	3.049	-0.00999998	5.121	-0.016875	1.011	-0.0285938	-0.188	0.0778131	0.495	-0.0709375
0.886	0.0159374	3.05	-0.0253125	5.122	0.00656255	1.012	-0.0028125	-0.187	0.0706256	0.496	-0.0703125
0.887	-0.00968763	3.051	-0.00999998	5.123	0.0175	1.013	-0.0228125	-0.186	0.0600006	0.497	-0.071875
0.888	-0.00421888	3.052	-0.0221875	5.124	-0.00562495	1.014	-0.0214063	-0.185	0.0621881	0.498	-0.064375
0.889	0.0243749	3.053	-0.02625	5.125	0.02875	1.015	-0.0259375	-0.184	0.0762506	0.499	-0.0682813
0.89	0.0360936	3.054	-0.0304687	5.126	0.0228125	1.016	-0.029375	-0.183	0.0725006	0.5	-0.0629688
0.891	0.00187487	3.055	-0.0157812	5.127	0.0382813	1.017	-0.024375	-0.182	0.0684381	0.501	-0.045
0.892	0.00765612	3.056	-0.0465625	5.128	0.0228125	1.018	-0.0259375	-0.181	0.0784381	0.502	-0.0554688
0.893	0.0212499	3.057	-0.0404687	5.129	0.0384375	1.019	-0.0267188	-0.18	0.0771881	0.503	-0.0675
0.894	0.00281237	3.058	-0.04125	5.13	0.015625	1.02	-0.0229688	-0.179	0.0793756	0.504	-0.0573438
0.895	-0.00609388	3.059	-0.048125	5.131	0.0128125	1.021	-0.0151563	-0.178	0.0831256	0.505	-0.039375
0.896	-0.0181251	3.06	-0.0525	5.132	0.0325	1.022	-0.0367188	-0.177	0.0787506	0.506	-0.0407813
0.897	-0.0128126	3.061	-0.038125	5.133	0.0240625	1.023	-0.0221875	-0.176	0.0768756	0.507	-0.04
0.898	-0.0192189	3.062	-0.0428125	5.134	0.00562505	1.024	-0.0332813	-0.175	0.0646881	0.508	-0.028125
0.899	-0.0370314	3.063	-0.0595312	5.135	0.01375	1.025	-0.0189063	-0.174	0.0553131	0.509	-0.039375
0.9	-0.0275001	3.064	-0.0435937	5.136	0.020625	1.026	-0.0285938	-0.173	0.0590631	0.51	-0.04
0.901	-0.0314064	3.065	-0.0270312	5.137	0.0054688	1.027	-0.0479688	-0.172	0.0609381	0.511	-0.0346875
0.902	-0.0356251	3.066	-0.0326562	5.138	0.0020313	1.028	-0.0403125	-0.171	0.0584381	0.512	-0.04625
0.903	-0.0215626	3.067	-0.053125	5.139	0.0232813	1.029	-0.0360938	-0.17	0.0909381	0.513	-0.0370313
0.904	-0.0201564	3.068	-0.0614062	5.14	0.00156255	1.03	-0.009375	-0.169	0.0771881	0.514	-0.03625
0.905	-0.0332814	3.069	-0.0698437	5.141	0.0048438	1.031	-0.0229688	-0.168	0.0893756	0.515	-0.0548438
0.906	-0.0273439	3.07	-0.0520312	5.142	0.0135938	1.032	-0.010625	-0.167	0.0675006	0.516	-0.0554688
0.907	-0.00375013	3.071	-0.0659375	5.143	0.01125	1.033	-0.01625	-0.166	0.0918756	0.517	-0.05125
0.908	-0.00781263	3.072	-0.06375	5.144	-0.0234375	1.034	-0.045	-0.165	0.0862506	0.518	-0.05625
0.909	-0.0128126	3.073	-0.0640625	5.145	-0.02	1.035	-0.0595313	-0.164	0.0746881	0.519	-0.048125
0.91	-0.0215626	3.074	-0.07375	5.146	0.0253125	1.036	-0.0214063	-0.163	0.0746881	0.52	-0.0465625
0.911	-0.0118751	3.075	-0.0540625	5.147	0.0376563	1.037	-0.0117188	-0.162	0.0725006	0.521	-0.0573438
0.912	-0.00343763	3.076	-0.0645312	5.148	0.03375	1.038	-0.00125	-0.161	0.0853131	0.522	-0.0264063
0.913	-0.0150001	3.077	-0.0535937	5.149	0.0146875	1.039	-0.00671875	-0.16	0.0956256	0.523	-0.016875
0.914	-0.0296876	3.078	-0.0629687	5.15	-0.0026562	1.04	-0.015625	-0.159	0.100938	0.524	-0.00375
0.915	-0.0285939	3.079	-0.075625	5.151	0.0209375	1.041	-0.005	-0.158	0.0871881	0.525	-0.0121875
0.916	-0.0170314	3.08	-0.0729687	5.152	0.0129688	1.042	-0.0146875	-0.157	0.0800006	0.526	-0.0221875
0.917	0.00421862	3.081	-0.0698437	5.153	-0.00531245	1.043	-0.0151563	-0.156	0.0846881	0.527	-0.0489063
0.918	-0.00890638	3.082	-0.0675	5.154	-0.00531245	1.044	-0.0178125	-0.155	0.103126	0.528	-0.04
0.919	-0.0162501	3.083	-0.0776562	5.155	-0.03	1.045	0.016875	-0.154	0.0884381	0.529	-0.0385938
0.92	-0.0126564	3.084	-0.0635937	5.156	-0.0170312	1.046	0.0176563	-0.153	0.0940631	0.53	-0.04125
0.921	-0.0157814	3.085	-0.0710937	5.157	-0.0017187	1.047	0.019375	-0.152	0.106563	0.531	-0.0334375
0.922	-0.0178126	3.086	-0.0984375	5.158	0.0023438	1.048	-0.0190625	-0.151	0.100001	0.532	-0.0714063
0.923	-0.00031263	3.087	-0.0628125	5.159	0.0120313	1.049	-0.0075	-0.15	0.0956256	0.533	-0.0546875
0.924	-0.00109388	3.088	-0.0585937	5.16	0.00406255	1.05	-0.0235938	-0.149	0.0871881	0.534	-0.0289063
0.925	0.0259374	3.089	-0.0504687	5.161	0.0228125	1.051	-0.0135938	-0.148	0.104063	0.535	-0.0273438
0.926	-0.0100001	3.09	-0.0617187	5.162	0.0325	1.052	-0.0171875	-0.147	0.124063	0.536	-0.045
0.927	0.0159374	3.091	-0.0585937	5.163	0.0190625	1.053	-0.0140625	-0.146	0.125001	0.537	-0.04125
0.928	0.00593737	3.092	-0.0848437	5.164	0.0303125	1.054	-0.0170313	-0.145	0.0925006	0.538	-0.0323438
0.929	0.0198436	3.093	-0.0695312	5.165	0.0345313	1.055	-0.0317188	-0.144	0.0965631	0.539	-0.026875
0.93	0.0178124	3.094	-0.069375	5.166	0.01375	1.056	0.00453125	-0.143	0.0868756	0.54	-0.044375
0.931	0.00921862	3.095	-0.100469	5.167	-0.0048437	1.057	-0.0229688	-0.142	0.0871881	0.541	-0.016875
0.932	0.00921862	3.096	-0.09	5.168	-0.0060937	1.058	-0.0217188	-0.141	0.0993756	0.542	-0.0182813
0.933	0.00578112	3.097	-0.0740625	5.169	-0.0042187	1.059	-0.0075	-0.14	0.115626	0.543	-0.03
0.934	-0.00781263	3.098	-0.0775	5.17	0.0128125	1.06	0.0157813	-0.139	0.102501	0.544	-0.0303125
0.935	-0.00187513	3.099	-0.066875	5.171	0.010625	1.061	-0.00359375	-0.138	0.0931256	0.545	-0.0142188
0.936	0.00578112	3.1	-0.0521875	5.172	-0.0089062	1.062	-0.0101563	-0.137	0.101876	0.546	-0.0182813
0.937	-0.0150001	3.101	-0.059375	5.173	-0.000781203	1.063	-0.0167188	-0.136	0.104063	0.547	-0.0295313
0.938	-0.0212501	3.102	-0.0467187	5.174	0.00562505	1.064	-0.0201563	-0.135	0.121876	0.548	-0.03375
0.939	-0.0103126	3.103	-0.0351562	5.175	-0.0173437	1.065	0.00453125	-0.134	0.120313	0.549	-0.025
0.94	-0.00687513	3.104	-0.0551562	5.176	-0.021875	1.066	0.0178125	-0.133	0.0971881	0.55	-0.0173438
0.941	-0.0115626	3.105	-0.0640625	5.177	-0.00499995	1.067	0.00796875	-0.132	0.108126	0.551	-0.0242188
0.942	-0.0196876	3.106	-0.0326562	5.178	-0.0157812	1.068	0.0176563	-0.131	0.110938	0.552	-0.0520313
0.943	-0.0267189	3.107	-0.0389062	5.179	-0.0220312	1.069	-0.013125	-0.13	0.100938	0.553	-0.0459375
0.944	-0.0354689	3.108	-0.0690625	5.18	0.0035938	1.07	0.0034375	-0.129	0.117188	0.554	-0.0470313
0.945	-0.00375013	3.109	-0.0604687	5.181	-0.0176562	1.071	-0.00859375	-0.128	0.118751	0.555	-0.0273438
0.946	-0.00609388	3.11	-0.0740625	5.182	-0.016875	1.072	-0.00234375	-0.127	0.103126	0.556	-0.0501563
0.947	-0.0126564	3.111	-0.054375	5.183	-0.011875	1.073	0.0146875	-0.126	0.113438	0.557	-0.059375
0.948	-0.0165626	3.112	-0.0304687	5.184	-0.0226562	1.074	0.0317188	-0.125	0.0971881	0.558	-0.0614063
0.949	-0.00468763	3.113	-0.0578125	5.185	-0.00718745	1.075	0.0320313	-0.124	0.0971881	0.559	-0.0590625
0.95	-0.00187513	3.114	-0.0564062	5.186	-0.0089062	1.076	0.0207813	-0.123	0.0931256	0.56	-0.0540625
0.951	0.00109362	3.115	-0.050625	5.187	-0.016875	1.077	0.000625	-0.122	0.104688	0.561	-0.0396875
0.952	0.0170311	3.116	-0.0496875	5.188	-0.00656245	1.078	0.0123438	-0.121	0.106563	0.562	-0.0289063
0.953	-0.0170314	3.117	-0.0532812	5.189	0.00750005	1.079	0.000625	-0.12	0.0887506	0.563	-0.0360938
0.954	-0.0115626	3.118	-0.0396875	5.19	0.00312505	1.08	0.0021875	-0.119	0.0893756	0.564	-0.03375
0.955	0.00578112	3.119	-0.0676562	5.191	-0.0110937	1.081	0.0084375	-0.118	0.0803131	0.565	-0.0509375
0.956	-0.00343763	3.12	-0.053125	5.192	0.0248438	1.082	-0.00703125	-0.117	0.0868756	0.566	-0.0303125
0.957	-0.0128126	3.121	-0.0532812	5.193	0.035	1.083	-0.0159375	-0.116	0.0831256	0.567	-0.0303125
0.958	-0.00546888	3.122	-0.06125	5.194	0.0353125	1.084	-0.0229688	-0.115	0.103126	0.568	-0.0439063
0.959	0.00499987	3.123	-0.0389062	5.195	0.0073438	1.085	0.00234375	-0.114	0.0918756	0.569	-0.00765625
0.96	0.0154686	3.124	-0.0779687	5.196	0.0098438	1.086	-0.015625	-0.113	0.103126	0.57	-0.0239063
0.961	-0.0120314	3.125	-0.0575	5.197	0.0245313	1.087	-0.013125	-0.112	0.0862506	0.571	-0.035
0.962	-0.0209376	3.126	-0.0528125	5.198	0.021875	1.088	-0.0075	-0.111	0.0984381	0.572	-0.0467188
0.963	0.0128124	3.127	-0.0521875	5.199	0.0251563	1.089	-0.0135938	-0.11	0.0746881	0.573	-0.0435938
0.964	0.00390612	3.128	-0.0435937	5.2	0.0232813	1.09	-0.0171875	-0.109	0.0887506	0.574	-0.04625
0.965	0.00265612	3.129	-0.0420312	5.201	0.0284375	1.091	-0.0214063	-0.108	0.0934381	0.575	-0.0640625
0.966	-0.0196876	3.13	-0.060625	5.202	0.0229688	1.092	-0.008125	-0.107	0.115001	0.576	-0.065625
0.967	-0.0262501	3.131	-0.0803125	5.203	0.0298438	1.093	-0.00390625	-0.106	0.0946881	0.577	-0.0659375
0.968	-0.0223439	3.132	-0.0625	5.204	0.0039063	1.094	-0.0196875	-0.105	0.0800006	0.578	-0.0532813
0.969	-0.0317189	3.133	-0.0470312	5.205	0.00156255	1.095	-0.0075	-0.104	0.103438	0.579	-0.044375
0.97	-0.0371876	3.134	-0.093125	5.206	0.0334375	1.096	-0.0259375	-0.103	0.0971881	0.58	-0.0303125
0.971	-0.0339064	3.135	-0.0676562	5.207	0.020625	1.097	-0.0360938	-0.102	0.0837506	0.581	-0.0454688
0.972	-0.0379689	3.136	-0.0604687	5.208	0.0225	1.098	-0.00734375	-0.101	0.0931256	0.582	-0.004375
0.973	-0.0514064	3.137	-0.0509375	5.209	0.021875	1.099	-0.0148438	-0.1	0.0925006	0.583	-0.0265625
0.974	-0.0435939	3.138	-0.04125	5.21	0.021875	1.1	-0.0253125	-0.099	0.103126	0.584	-0.0260938
0.975	-0.0417189	3.139	-0.0528125	5.211	0.0489063	1.101	0.0129688	-0.098	0.0903131	0.585	-0.023125
0.976	-0.0282814	3.14	-0.0446875	5.212	0.0275	1.102	-0.0128125	-0.097	0.0918756	0.586	-0.023125
0.977	-0.0314064	3.141	-0.0370312	5.213	0.0310938	1.103	0.00578125	-0.096	0.105001	0.587	-0.015
0.978	-0.0517189	3.142	-0.04625	5.214	0.0446875	1.104	-0.0015625	-0.095	0.103126	0.588	-0.0171875
0.979	-0.0409376	3.143	-0.0260937	5.215	0.0382813	1.105	-0.00578125	-0.094	0.107188	0.589	-0.0125
0.98	-0.0107814	3.144	-0.04	5.216	0.0154688	1.106	-0.0075	-0.093	0.113438	0.59	0.000625
0.981	-0.0167189	3.145	-0.075625	5.217	0.0135938	1.107	-0.00984375	-0.092	0.119688	0.591	-0.015625
0.982	-0.0425001	3.146	-0.059375	5.218	0.0390625	1.108	-0.0351563	-0.091	0.125001	0.592	-0.00875
0.983	-0.0146876	3.147	-0.0748437	5.219	0.0178125	1.109	-0.0240625	-0.09	0.104688	0.593	-0.0090625
0.984	-0.0281251	3.148	-0.0942187	5.22	0.0248438	1.11	-0.0259375	-0.089	0.108126	0.594	-0.01375
0.985	-0.0406251	3.149	-0.0760937	5.221	0.0392188	1.111	-0.008125	-0.088	0.115001	0.595	-0.005625
0.986	-0.0406251	3.15	-0.0978125	5.222	0.0275	1.112	0.0015625	-0.087	0.118751	0.596	-0.0117188
0.987	-0.0768751	3.151	-0.0879687	5.223	0.0321875	1.113	-0.0240625	-0.086	0.121876	0.597	-0.0279688
0.988	-0.0582814	3.152	-0.0709375	5.224	0.0390625	1.114	-0.0253125	-0.085	0.113438	0.598	-0.0442188
0.989	-0.0459376	3.153	-0.0489062	5.225	0.0446875	1.115	-0.0384375	-0.084	0.0978131	0.599	-0.0276563
0.99	-0.0364064	3.154	-0.0489062	5.226	0.0251563	1.116	-0.0146875	-0.083	0.0871881	0.6	-0.0459375
0.991	-0.0231251	3.155	-0.049375	5.227	0.0232813	1.117	-0.0109375	-0.082	0.0984381	0.601	-0.0409375
0.992	-0.0367189	3.156	-0.049375	5.228	0.0371875	1.118	-0.0196875	-0.081	0.0993756	0.602	-0.0690625
0.993	-0.0582814	3.157	-0.054375	5.229	0.0214063	1.119	-0.0096875	-0.08	0.0946881	0.603	-0.0439063
0.994	-0.0545314	3.158	-0.0540625	5.23	0.0382813	1.12	-0.00390625	-0.079	0.0815631	0.604	-0.0401563
0.995	-0.0184376	3.159	-0.0278125	5.231	0.030625	1.121	0.0120313	-0.078	0.0987506	0.605	-0.049375
0.996	-0.0484376	3.16	-0.0485937	5.232	0.0154688	1.122	0.00734375	-0.077	0.0815631	0.606	-0.0589063
0.997	-0.0159376	3.161	-0.0404687	5.233	0.025625	1.123	0.0189063	-0.076	0.0984381	0.607	-0.02875
0.998	-0.00625013	3.162	-0.0392187	5.234	0.0190625	1.124	-0.003125	-0.075	0.0853131	0.608	-0.0473438
0.999	-0.0235939	3.163	-0.0196875	5.235	0.0190625	1.125	0.01625	-0.074	0.0700006	0.609	-0.0307813
1	-0.0526564	3.164	-0.0292187	5.236	-0.0042187	1.126	0.0189063	-0.073	0.0631256	0.61	-0.0360938
1.001	-0.0312501	3.165	-0.0432812	5.237	0.0185938	1.127	0.0292188	-0.072	0.0815631	0.611	-0.0407813
1.002	-0.0176564	3.166	-0.0539062	5.238	-0.00656245	1.128	0.0157813	-0.071	0.0887506	0.612	-0.0517188
1.003	-0.0193751	3.167	-0.0396875	5.239	-0.0153125	1.129	0.0170313	-0.07	0.0756256	0.613	-0.055625
1.004	-0.0406251	3.168	-0.0478125	5.24	-0.01375	1.13	0.02125	-0.069	0.0678131	0.614	-0.0442188
1.005	-0.0331251	3.169	-0.053125	5.241	-0.0121875	1.131	0.0184375	-0.068	0.100313	0.615	-0.0320313
1.006	-0.0567189	3.17	-0.0604687	5.242	0.0228125	1.132	0.00296875	-0.067	0.0803131	0.616	-0.0165625
1.007	-0.0881251	3.171	-0.0628125	5.243	0.0209375	1.133	-0.00078125	-0.066	0.0878131	0.617	-0.0326563
1.008	-0.0471876	3.172	-0.0485937	5.244	0.0098438	1.134	0.0153125	-0.065	0.0746881	0.618	-0.0578125
1.009	-0.0484376	3.173	-0.0582812	5.245	0.01625	1.135	-0.0132813	-0.064	0.0715631	0.619	-0.0735938
1.01	-0.0267189	3.174	-0.0548437	5.246	0.01125	1.136	0.0123438	-0.063	0.0609381	0.62	-0.0496875
1.011	-0.0281251	3.175	-0.0645312	5.247	0.0104688	1.137	0.0378125	-0.062	0.0590631	0.621	-0.0485938
1.012	-0.0289064	3.176	-0.0478125	5.248	0.00281255	1.138	0.0239063	-0.061	0.0500006	0.622	-0.0635938
1.013	-0.0390626	3.177	-0.0285937	5.249	-0.000624953	1.139	0.0146875	-0.06	0.0662506	0.623	-0.0617188
1.014	-0.0178126	3.178	-0.0284375	5.25	-0.0142187	1.14	-0.00203125	-0.059	0.0690631	0.624	-0.0525
1.015	-0.0246876	3.179	-0.0359375	5.251	-0.0226562	1.141	-0.003125	-0.058	0.0709381	0.625	-0.0457813
1.016	-0.0387501	3.18	-0.0417187	5.252	-0.0095312	1.142	-0.0046875	-0.057	0.0903131	0.626	-0.0496875
1.017	-0.0331251	3.181	-0.0326562	5.253	-0.0073437	1.143	-0.00890625	-0.056	0.0884381	0.627	-0.0575
1.018	-0.0468751	3.182	-0.0195312	5.254	-0.0014062	1.144	0.0021875	-0.055	0.0621881	0.628	-0.0370313
1.019	-0.0395314	3.183	-0.0196875	5.255	0.0232813	1.145	0.0173438	-0.054	0.0715631	0.629	-0.04125
1.02	-0.0150001	3.184	-0.0223437	5.256	-0.0045312	1.146	0.0015625	-0.053	0.0878131	0.63	-0.0459375
1.021	-0.0275001	3.185	-0.0103125	5.257	-0.00218745	1.147	0.00796875	-0.052	0.0915631	0.631	-0.039375
1.022	-0.0118751	3.186	-0.0215625	5.258	-0.0289062	1.148	0.0234375	-0.051	0.0903131	0.632	-0.0307813
1.023	-0.0235939	3.187	-0.048125	5.259	-0.01625	1.149	0.00765625	-0.05	0.0871881	0.633	-0.0354688
1.024	-0.0443751	3.188	-0.0157812	5.26	-0.0092187	1.15	0.00453125	-0.049	0.0950006	0.634	-0.0140625
1.025	-0.0281251	3.189	-0.0142187	5.261	0.0017188	1.151	-0.003125	-0.048	0.0915631	0.635	-0.0257813
1.026	-0.0265626	3.19	-0.00999998	5.262	0.00781255	1.152	-0.0179688	-0.047	0.0868756	0.636	-0.0428125
1.027	-0.0490626	3.191	-0.025	5.263	0.000937547	1.153	0.00921875	-0.046	0.0700006	0.637	-0.0346875
1.028	-0.0406251	3.192	-0.0254687	5.264	0.0082813	1.154	-0.00125	-0.045	0.0771881	0.638	-0.0292188
1.029	-0.0328126	3.193	-0.0323437	5.265	0.0017188	1.155	-0.00578125	-0.044	0.0731256	0.639	-0.0153125
1.03	-0.0306251	3.194	-0.0384375	5.266	-0.0284375	1.156	-0.0104688	-0.043	0.0600006	0.64	-0.0157813
1.031	-0.0331251	3.195	-0.0357812	5.267	-0.0173437	1.157	0.00734375	-0.042	0.0725006	0.641	-0.00171875
1.032	-0.0150001	3.196	-0.0454687	5.268	0.0032813	1.158	-0.00125	-0.041	0.0762506	0.642	-0.0273438
1.033	-0.0428126	3.197	-0.0253125	5.269	0.0148438	1.159	0.0021875	-0.04	0.0675006	0.643	-0.0457813
1.034	-0.0359376	3.198	-0.0570312	5.27	0.0221875	1.16	0.021875	-0.039	0.0515631	0.644	-0.0559375
1.035	-0.0351564	3.199	-0.0659375	5.271	-0.0076562	1.161	0.01375	-0.038	0.0653131	0.645	-0.0423438
1.036	-0.0270314	3.2	-0.0539062	5.272	-0.0103125	1.162	0.00421875	-0.037	0.0568756	0.646	-0.0342188
1.037	-0.0207814	3.201	-0.054375	5.273	-0.000312453	1.163	-0.0140625	-0.036	0.0640631	0.647	-0.0426563
1.038	-0.00609388	3.202	-0.0664062	5.274	0.0303125	1.164	-0.00390625	-0.035	0.0593756	0.648	-0.0373438
1.039	-0.0243751	3.203	-0.06125	5.275	0.020625	1.165	-0.0248438	-0.034	0.0543756	0.649	-0.0401563
1.04	-0.0354689	3.204	-0.0790625	5.276	0.0182813	1.166	-0.0298438	-0.033	0.0609381	0.65	-0.0532813
1.041	-0.0306251	3.205	-0.03625	5.277	0.0421875	1.167	-0.040625	-0.032	0.0531256	0.651	-0.0575
1.042	-0.0265626	3.206	-0.0521875	5.278	0.036875	1.168	-0.0310938	-0.031	0.0553131	0.652	-0.05625
1.043	-0.0339064	3.207	-0.0660937	5.279	0.0460938	1.169	-0.0317188	-0.03	0.0543756	0.653	-0.0489063
1.044	-0.0139064	3.208	-0.0821875	5.28	0.0348438	1.17	-0.0539063	-0.029	0.0615631	0.654	-0.0439063
1.045	-0.00578138	3.209	-0.0732812	5.281	0.03	1.171	-0.0414063	-0.028	0.0700006	0.655	-0.0559375
1.046	-0.0173439	3.21	-0.05625	5.282	0.03	1.172	-0.0392188	-0.027	0.0709381	0.656	-0.0645313
1.047	-0.0568751	3.211	-0.0564062	5.283	0.0146875	1.173	-0.0298438	-0.026	0.0784381	0.657	-0.0753125
1.048	-0.0395314	3.212	-0.0532812	5.284	0.0198438	1.174	-0.0164063	-0.025	0.0771881	0.658	-0.06125
1.049	-0.0332814	3.213	-0.071875	5.285	0.0146875	1.175	-0.0209375	-0.024	0.0768756	0.659	-0.0817188
1.05	-0.0510939	3.214	-0.0671875	5.286	0.0129688	1.176	-0.0034375	-0.023	0.0662506	0.66	-0.080625
1.051	-0.0162501	3.215	-0.0703125	5.287	0.0048438	1.177	-0.0123438	-0.022	0.0771881	0.661	-0.070625
1.052	-0.0257814	3.216	-0.0446875	5.288	0.0167188	1.178	-0.010625	-0.021	0.0706256	0.662	-0.0701563
1.053	-0.0387501	3.217	-0.0157812	5.289	0.00812505	1.179	-0.0078125	-0.02	0.0762506	0.663	-0.0532813
1.054	-0.0681251	3.218	-0.0339062	5.29	0.0048438	1.18	-0.02125	-0.019	0.0737506	0.664	-0.0482813
1.055	-0.0184376	3.219	-0.0490625	5.291	-0.0095312	1.181	-0.0251563	-0.018	0.0646881	0.665	-0.0470313
1.056	-0.0201564	3.22	-0.0409375	5.292	-0.0215625	1.182	-0.030625	-0.017	0.0793756	0.666	-0.0525
1.057	-0.0232814	3.221	-0.0614062	5.293	-0.0110937	1.183	-0.0220313	-0.016	0.0840631	0.667	-0.0620313
1.058	-0.00343763	3.222	-0.0726562	5.294	-0.00843745	1.184	-0.0351563	-0.015	0.102501	0.668	-0.048125
1.059	-0.0209376	3.223	-0.0676562	5.295	-0.0223437	1.185	-0.04	-0.014	0.100938	0.669	-0.053125
1.06	0.00265612	3.224	-0.0653125	5.296	0.0121875	1.186	-0.0448438	-0.013	0.0709381	0.67	-0.0401563
1.061	-0.0281251	3.225	-0.0698437	5.297	0.0154688	1.187	-0.0442188	-0.012	0.0893756	0.671	-0.0492188
1.062	-0.0367189	3.226	-0.0698437	5.298	0.0214063	1.188	-0.0414063	-0.011	0.0925006	0.672	-0.06375
1.063	-0.00890638	3.227	-0.0354687	5.299	0.0317188	1.189	-0.04	-0.01	0.100001	0.673	-0.076875
1.064	-0.0265626	3.228	-0.0625	5.3	0.0275	1.19	-0.0275	-0.009	0.0815631	0.674	-0.053125
1.065	-0.0471876	3.229	-0.0521875	5.301	0.0326563	1.191	-0.0448438	-0.008	0.0737506	0.675	-0.0492188
1.066	-0.0482814	3.23	-0.0428125	5.302	0.00906255	1.192	-0.0395313	-0.007	0.0684381	0.676	-0.06625
1.067	-0.0734376	3.231	-0.0384375	5.303	0.0235938	1.193	-0.0576563	-0.006	0.0950006	0.677	-0.0434375
1.068	-0.0304689	3.232	-0.044375	5.304	0.0073438	1.194	-0.053125	-0.005	0.108751	0.678	-0.0457813
1.069	-0.0251564	3.233	-0.048125	5.305	0.0479688	1.195	-0.056875	-0.004	0.104063	0.679	-0.05
1.07	-0.0560939	3.234	-0.0564062	5.306	0.051875	1.196	-0.0135938	-0.003	0.0925006	0.68	-0.0396875
1.071	-0.0259376	3.235	-0.0409375	5.307	0.021875	1.197	-0.0384375	-0.002	0.106251	0.681	-0.05125
1.072	-0.0665626	3.236	-0.0415625	5.308	0.0446875	1.198	-0.0220313	-0.001	0.0884381	0.682	-0.0559375
1.073	-0.0517189	3.237	-0.038125	5.309	0.0460938	1.199	-0.0345313	0	0.0840631	0.683	-0.04625
1.074	-0.0387501	3.238	-0.0535937	5.31	0.0376563	1.2	-0.0285938	0.001	0.0915631	0.684	-0.0370313
1.075	-0.00656263	3.239	-0.0664062	5.311	0.0326563	1.201	-0.0140625	0.002	0.107813	0.685	-0.0253125
1.076	-0.00531263	3.24	-0.0407812	5.312	0.02375	1.202	-0.0285938	0.003	0.101563	0.686	-0.0203125
1.077	-0.0185939	3.241	-0.048125	5.313	0.0154688	1.203	-0.0379688	0.004	0.110938	0.687	-0.000625
1.078	-0.0200001	3.242	-0.0498437	5.314	0.0271875	1.204	-0.0240625	0.005	0.118126	0.688	-0.0229688
1.079	-0.0207814	3.243	-0.0775	5.315	0.04	1.205	-0.0159375	0.006	0.100938	0.689	-0.0415625
1.08	-0.0359376	3.244	-0.059375	5.316	0.0292188	1.206	-0.01125	0.007	0.113438	0.69	-0.0289063
1.081	-0.0614064	3.245	-0.0485937	5.317	0.0117188	1.207	0.0096875	0.008	0.118751	0.691	-0.031875
1.082	-0.0493751	3.246	-0.0459375	5.318	0.0035938	1.208	0.0173438	0.009	0.117188	0.692	-0.0648438
1.083	-0.0126564	3.247	-0.06375	5.319	0.0198438	1.209	0.0282813	0.01	0.127501	0.693	-0.0621875
1.084	-0.0120314	3.248	-0.048125	5.32	0.0340625	1.21	0.0325	0.011	0.134063	0.694	-0.0509375
1.085	-0.0184376	3.249	-0.059375	5.321	0.030625	1.211	0.001875	0.012	0.142188	0.695	-0.0271875
1.086	-0.0306251	3.25	-0.0709375	5.322	0.0423438	1.212	-0.00203125	0.013	0.125938	0.696	-0.0426563
1.087	-0.0231251	3.251	-0.0848437	5.323	0.0615625	1.213	0.00390625	0.014	0.115001	0.697	-0.0473438
1.088	-0.0468751	3.252	-0.0779687	5.324	0.04875	1.214	-0.0120313	0.015	0.105626	0.698	-0.0385938
1.089	-0.0217189	3.253	-0.06875	5.325	0.0325	1.215	0.0115625	0.016	0.0965631	0.699	-0.0496875
1.09	-0.0298439	3.254	-0.0725	5.326	0.0348438	1.216	0.00609375	0.017	0.106251	0.7	-0.0245313
1.091	-0.0290626	3.255	-0.0620312	5.327	0.0445313	1.217	-0.0034375	0.018	0.109376	0.701	-0.0226563
1.092	-0.0154689	3.256	-0.0559375	5.328	0.0410938	1.218	-0.0182813	0.019	0.101563	0.702	-0.0307813
1.093	0.0120311	3.257	-0.0378125	5.329	-0.0029687	1.219	-0.0342188	0.02	0.109688	0.703	-0.0353125
1.094	0.0123436	3.258	-0.0571875	5.33	0.0185938	1.22	-0.0326563	0.021	0.101563	0.704	-0.0265625
1.095	-0.00734388	3.259	-0.0396875	5.331	0.0276563	1.221	-0.0309375	0.022	0.0715631	0.705	-0.0426563
1.096	-0.0362501	3.26	-0.0454687	5.332	0.0439063	1.222	-0.0189063	0.023	0.0837506	0.706	-0.02375
1.097	-0.0275001	3.261	-0.049375	5.333	0.0414063	1.223	-0.00828125	0.024	0.0962506	0.707	-0.00765625
1.098	-0.0243751	3.262	-0.0432812	5.334	0.0376563	1.224	-0.0117188	0.025	0.0831256	0.708	-0.0323438
1.099	-0.0475001	3.263	-0.0514062	5.335	0.0321875	1.225	-0.0240625	0.026	0.0862506	0.709	-0.0173438
1.1	-0.0207814	3.264	-0.0617187	5.336	0.0373438	1.226	-0.0015625	0.027	0.0925006	0.71	-0.026875
1.101	-0.0257814	3.265	-0.0184375	5.337	0.0403125	1.227	-0.00046875	0.028	0.101563	0.711	-0.0334375
1.102	-0.0428126	3.266	-0.0525	5.338	0.0376563	1.228	0.0096875	0.029	0.0950006	0.712	-0.0585938
1.103	-0.0542189	3.267	-0.0392187	5.339	0.03	1.229	0.0065625	0.03	0.0862506	0.713	-0.0439063
1.104	-0.0212501	3.268	-0.0498437	5.34	0.0421875	1.23	0.0129688	0.031	0.109688	0.714	-0.035
1.105	-0.0331251	3.269	-0.0601562	5.341	0.056875	1.231	0.0160938	0.032	0.103126	0.715	-0.03125
1.106	-0.0201564	3.27	-0.0667187	5.342	0.058125	1.232	0.0107813	0.033	0.0950006	0.716	-0.03625
1.107	-0.0576564	3.271	-0.050625	5.343	0.0696875	1.233	1.38778e-17	0.034	0.108126	0.717	-0.0465625
1.108	-0.0343751	3.272	-0.064375	5.344	0.0554688	1.234	0.01375	0.035	0.0868756	0.718	-0.0276563
1.109	-0.0346876	3.273	-0.0551562	5.345	0.043125	1.235	0.0196875	0.036	0.0740631	0.719	-0.0328125
1.11	-0.0379689	3.274	-0.06875	5.346	0.043125	1.236	0.0267188	0.037	0.0915631	0.72	-0.0171875
1.111	-0.0437501	3.275	-0.0629687	5.347	0.0615625	1.237	0.0289063	0.038	0.0956256	0.721	-0.0296875
1.112	-0.0379689	3.276	-0.0834375	5.348	0.0585938	1.238	0.0285938	0.039	0.100001	0.722	-0.0353125
1.113	-0.0421876	3.277	-0.0535937	5.349	0.0407813	1.239	-0.00046875	0.04	0.102501	0.723	-0.02
1.114	-0.0639064	3.278	-0.0621875	5.35	0.0607813	1.24	0.00453125	0.041	0.100938	0.724	-0.0392188
1.115	-0.0306251	3.279	-0.0734375	5.351	0.0576563	1.241	-0.00421875	0.042	0.0962506	0.725	-0.0373438
1.116	-0.0420314	3.28	-0.09125	5.352	0.0414063	1.242	-0.0009375	0.043	0.0978131	0.726	-0.0554688
1.117	-0.0493751	3.281	-0.076875	5.353	0.048125	1.243	0.0103125	0.044	0.115001	0.727	-0.05625
1.118	-0.0246876	3.282	-0.0826562	5.354	0.0221875	1.244	0.0220313	0.045	0.100001	0.728	-0.03375
1.119	-0.0421876	3.283	-0.069375	5.355	0.0382813	1.245	-0.00171875	0.046	0.100313	0.729	-0.0467188
1.12	-0.0568751	3.284	-0.0501562	5.356	0.0342188	1.246	-0.0170313	0.047	0.108751	0.73	-0.015
1.121	-0.0893751	3.285	-0.0489062	5.357	0.046875	1.247	-0.0175	0.048	0.0978131	0.731	-0.0253125
1.122	-0.0409376	3.286	-0.039375	5.358	0.0596875	1.248	-0.0096875	0.049	0.0962506	0.732	-0.0520313
1.123	-0.0509376	3.287	-0.0359375	5.359	0.051875	1.249	-0.005	0.05	0.102501	0.733	-0.048125
1.124	-0.0440626	3.288	-0.0145312	5.36	0.0623438	1.25	-0.0182813	0.051	0.113438	0.734	-0.03125
1.125	-0.0251564	3.289	-0.0320312	5.361	0.06	1.251	-0.0196875	0.052	0.108751	0.735	-0.05
1.126	-0.0281251	3.29	-0.045	5.362	0.0528125	1.252	-0.02125	0.053	0.104688	0.736	-0.0451563
1.127	-0.0664064	3.291	-0.0401562	5.363	0.0689063	1.253	-0.019375	0.054	0.0978131	0.737	-0.0192188
1.128	-0.0681251	3.292	-0.0528125	5.364	0.0284375	1.254	-0.0123438	0.055	0.0965631	0.738	-0.0223438
1.129	-0.0335939	3.293	-0.0446875	5.365	0.05125	1.255	0.0096875	0.056	0.0918756	0.739	-0.0242188
1.13	-0.0370314	3.294	-0.0457812	5.366	0.0373438	1.256	-0.0245313	0.057	0.0925006	0.74	-0.0284375
1.131	-0.0282814	3.295	-0.0757812	5.367	0.00625005	1.257	-0.0325	0.058	0.103126	0.741	-0.0339063
1.132	-0.0731251	3.296	-0.0590625	5.368	-0.00999995	1.258	-0.0264063	0.059	0.0993756	0.742	-0.0475
1.133	-0.0503126	3.297	-0.0617187	5.369	0.015625	1.259	-0.0253125	0.06	0.0987506	0.743	-0.055625
1.134	-0.0293751	3.298	-0.0470312	5.37	-0.00843745	1.26	-0.0282813	0.061	0.103438	0.744	-0.028125
1.135	-0.0468751	3.299	-0.04	5.371	-0.018125	1.261	-0.0198438	0.062	0.0862506	0.745	-0.026875
1.136	-0.0309376	3.3	-0.0485937	5.372	-0.00843745	1.262	-0.0473438	0.063	0.100001	0.746	-0.0326563
1.137	-0.0421876	3.301	-0.0478125	5.373	0.0020313	1.263	-0.045	0.064	0.111251	0.747	-0.033125
1.138	-0.0239064	3.302	-0.0295312	5.374	0.0232813	1.264	-0.0214063	0.065	0.0903131	0.748	-0.02875
1.139	-0.00921888	3.303	-0.0604687	5.375	0.0317188	1.265	-0.0282813	0.066	0.0984381	0.749	-0.0353125
1.14	-0.0225001	3.304	-0.0428125	5.376	0.0159375	1.266	-0.00625	0.067	0.0915631	0.75	-0.0415625
1.141	-0.0343751	3.305	-0.0417187	5.377	0.0198438	1.267	-0.0278125	0.068	0.108126	0.751	-0.0271875
1.142	-0.00578138	3.306	-0.0310937	5.378	0.0584375	1.268	-0.0164063	0.069	0.121876	0.752	-0.0210938
1.143	-0.0159376	3.307	-0.02625	5.379	0.0642188	1.269	-0.0182813	0.07	0.103438	0.753	-0.0271875
1.144	-0.0167189	3.308	0.00171877	5.38	0.05125	1.27	-0.0204688	0.071	0.101876	0.754	-0.0229688
1.145	-0.0107814	3.309	-0.0339062	5.381	0.0248438	1.271	-0.0135938	0.072	0.0878131	0.755	-0.0121875
1.146	-0.0385939	3.31	-0.0295312	5.382	0.0292188	1.272	-0.0154688	0.073	0.111876	0.756	-0.0179688
1.147	-0.0557814	3.311	-0.034375	5.383	0.0203125	1.273	-0.036875	0.074	0.126563	0.757	-0.0195313
1.148	-0.00812513	3.312	-0.0475	5.384	0.0120313	1.274	-0.0329688	0.075	0.113126	0.758	-0.0264063
1.149	0.0117186	3.313	-0.0278125	5.385	-0.0115625	1.275	-0.0285938	0.076	0.101563	0.759	-0.0182813
1.15	0.00078112	3.314	-0.0276562	5.386	0.00468755	1.276	-0.0271875	0.077	0.0809381	0.76	-0.00359375
1.151	-0.00953138	3.315	-0.02	5.387	-0.0076562	1.277	-0.0317188	0.078	0.0925006	0.761	-0.0210938
1.152	-0.0170314	3.316	-0.00953123	5.388	-0.0146875	1.278	-0.0178125	0.079	0.0868756	0.762	-0.004375
1.153	-0.00312513	3.317	-0.0157812	5.389	4.65661e-08	1.279	-0.0364063	0.08	0.0915631	0.763	-0.0339063
1.154	-0.00390638	3.318	-0.0179687	5.39	0.0129688	1.28	-0.0353125	0.081	0.0878131	0.764	-0.0245313
1.155	-0.00734388	3.319	-0.0376562	5.391	0.00312505	1.281	-0.0220313	0.082	0.0809381	0.765	-0.041875
1.156	-0.0126564	3.32	-0.0179687	5.392	0.025625	1.282	-0.0403125	0.083	0.0887506	0.766	-0.0535938
1.157	0.0204686	3.321	-0.0257812	5.393	0.000937547	1.283	-0.0445313	0.084	0.0856256	0.767	-0.0596875
1.158	-0.00578138	3.322	-0.0326562	5.394	0.0048438	1.284	-0.045625	0.085	0.0934381	0.768	-0.0628125
1.159	-0.00953138	3.323	-0.0415625	5.395	0.0159375	1.285	-0.05	0.086	0.0934381	0.769	-0.06125
1.16	-0.00656263	3.324	-0.0121875	5.396	0.01625	1.286	-0.0201563	0.087	0.103438	0.77	-0.0454688
1.161	-0.0162501	3.325	-0.0326562	5.397	0.0284375	1.287	-0.0379688	0.088	0.128751	0.771	-0.0385938
1.162	-0.0273439	3.326	-0.0401562	5.398	0.0209375	1.288	-0.030625	0.089	0.103438	0.772	-0.05
1.163	-0.0142189	3.327	-0.0354687	5.399	0.0235938	1.289	-0.0414063	0.09	0.107813	0.773	-0.0260938
1.164	-0.0123439	3.328	-0.0257812	5.4	0.00812505	1.29	-0.015625	0.091	0.130938	0.774	-0.0320313
1.165	0.0196874	3.329	-0.0404687	5.401	0.01125	1.291	-0.01125	0.092	0.120938	0.775	-0.0320313
1.166	0.0117186	3.33	-0.0575	5.402	0.0135938	1.292	0.0129688	0.093	0.114063	0.776	-0.045
1.167	0.0228124	3.331	-0.0428125	5.403	0.00125005	1.293	0.00265625	0.094	0.0909381	0.777	-0.0307813
1.168	0.0149999	3.332	-0.0509375	5.404	-0.0076562	1.294	0.001875	0.095	0.0784381	0.778	-0.0323438
1.169	0.00124987	3.333	-0.06125	5.405	-0.0157812	1.295	-0.0245313	0.096	0.0809381	0.779	-0.0142188
1.17	0.0167186	3.334	-0.071875	5.406	-0.0103125	1.296	-0.0171875	0.097	0.0831256	0.78	-0.0132813
1.171	0.0154686	3.335	-0.06125	5.407	0.0159375	1.297	-0.00015625	0.098	0.0809381	0.781	-0.036875
1.172	-0.00343763	3.336	-0.0459375	5.408	0.0101563	1.298	0.00734375	0.099	0.103438	0.782	-0.0326563
1.173	0.00546862	3.337	-0.04625	5.409	0.0070313	1.299	0.00890625	0.1	0.0900006	0.783	-0.0245313
1.174	0.0173436	3.338	-0.048125	5.41	0.00437505	1.3	0.0071875	0.101	0.0862506	0.784	-0.0307813
1.175	0.00359362	3.339	-0.0525	5.411	0.00968755	1.301	0.0046875	0.102	0.0931256	0.785	-0.0289063
1.176	0.00968737	3.34	-0.0420312	5.412	-0.0045312	1.302	-0.0170313	0.103	0.0856256	0.786	-0.0053125
1.177	0.00515612	3.341	-0.0470312	5.413	0.0159375	1.303	-0.00828125	0.104	0.0815631	0.787	-0.03625
1.178	0.0193749	3.342	-0.0945312	5.414	-0.000624953	1.304	-0.0101563	0.105	0.0946881	0.788	-0.01875
1.179	0.00859362	3.343	-0.0876562	5.415	0.0067188	1.305	0.00375	0.106	0.0756256	0.789	-0.0246875
1.18	0.0324999	3.344	-0.069375	5.416	0.0264063	1.306	-0.00421875	0.107	0.100313	0.79	-0.025
1.181	-0.00078138	3.345	-0.0614062	5.417	-0.0098437	1.307	0.00109375	0.108	0.103126	0.791	-0.0307813
1.182	0.0173436	3.346	-0.0667187	5.418	0.0195313	1.308	0.013125	0.109	0.102501	0.792	-0.0320313
1.183	0.00078112	3.347	-0.06125	5.419	0.0489063	1.309	-0.01125	0.11	0.103438	0.793	-0.033125
1.184	0.0139061	3.348	-0.06875	5.42	0.0253125	1.31	-0.0046875	0.111	0.107813	0.794	-0.0404688
1.185	0.0221874	3.349	-0.071875	5.421	0.0170313	1.311	0.0157813	0.112	0.0984381	0.795	-0.0679688
1.186	0.0190624	3.35	-0.0742187	5.422	0.0221875	1.312	0.021875	0.113	0.100313	0.796	-0.0654688
1.187	-0.0142189	3.351	-0.0590625	5.423	0.00156255	1.313	0.0153125	0.114	0.108751	0.797	-0.0792188
1.188	-0.00078138	3.352	-0.0795312	5.424	0.0329688	1.314	-0.0075	0.115	0.103438	0.798	-0.0621875
1.189	0.0232811	3.353	-0.0439062	5.425	0.0128125	1.315	0.00609375	0.116	0.0993756	0.799	-0.0782813
1.19	0.0157811	3.354	-0.0423437	5.426	0.00968755	1.316	0.0226563	0.117	0.0862506	0.8	-0.0467188
1.191	0.00437487	3.355	-0.0401562	5.427	-0.024375	1.317	0.0307813	0.118	0.0887506	0.801	-0.0470313
1.192	0.0117186	3.356	-0.0475	5.428	0.0023438	1.318	0.0129688	0.119	0.0831256	0.802	-0.0303125
1.193	0.0251561	3.357	-0.050625	5.429	-0.0095312	1.319	-0.00515625	0.12	0.0965631	0.803	-0.0434375
1.194	0.0457811	3.358	-0.0546875	5.43	0.01625	1.32	-0.0034375	0.121	0.0803131	0.804	-0.0242188
1.195	0.0364061	3.359	-0.0578125	5.431	0.0151563	1.321	-0.00171875	0.122	0.0862506	0.805	-0.0515625
1.196	0.0329686	3.36	-0.064375	5.432	-0.0098437	1.322	-0.00125	0.123	0.0925006	0.806	-0.0575
1.197	0.00234362	3.361	-0.0675	5.433	0.00781255	1.323	0.0220313	0.124	0.0915631	0.807	-0.0879688
1.198	0.0123436	3.362	-0.0710937	5.434	-0.0014062	1.324	0.023125	0.125	0.0950006	0.808	-0.0598438
1.199	-0.0275001	3.363	-0.0564062	5.435	-0.0145312	1.325	0.0242188	0.126	0.0868756	0.809	-0.0753125
1.2	-0.00375013	3.364	-0.0675	5.436	-0.0265625	1.326	0.0385938	0.127	0.0690631	0.81	-0.0740625
1.201	0.00578112	3.365	-0.0210937	5.437	-0.0184375	1.327	0.0304688	0.128	0.0706256	0.811	-0.0795313
1.202	-0.00453138	3.366	-0.00874998	5.438	-0.00187495	1.328	0.0551563	0.129	0.0721881	0.812	-0.102031
1.203	0.0159374	3.367	-0.0423437	5.439	0.025625	1.329	0.0715625	0.13	0.0840631	0.813	-0.0690625
1.204	0.0259374	3.368	-0.0473437	5.44	0.0017188	1.33	0.0684375	0.131	0.107188	0.814	-0.0435938
1.205	0.0182811	3.369	-0.0585937	5.441	0.0276563	1.331	0.0642188	0.132	0.0987506	0.815	-0.0451563
1.206	0.0224999	3.37	-0.0567187	5.442	0.0178125	1.332	0.0285938	0.133	0.0746881	0.816	-0.0409375
1.207	0.0178124	3.371	-0.049375	5.443	0.0082813	1.333	0.0575	0.134	0.0918756	0.817	-0.065625
1.208	0.0371874	3.372	-0.0659375	5.444	0.00125005	1.334	0.0665625	0.135	0.0821881	0.818	-0.0473438
1.209	0.0360936	3.373	-0.0742187	5.445	0.00468755	1.335	0.0510938	0.136	0.0803131	0.819	-0.036875
1.21	0.0101561	3.374	-0.0717187	5.446	0.0321875	1.336	0.0454688	0.137	0.0815631	0.82	-0.0446875
1.211	0.0243749	3.375	-0.054375	5.447	-0.0195312	1.337	0.0309375	0.138	0.0856256	0.821	-0.075625
1.212	0.0364061	3.376	-0.0385937	5.448	-0.010625	1.338	0.0425	0.139	0.0856256	0.822	-0.06625
1.213	0.0320311	3.377	-0.0378125	5.449	0.0101563	1.339	0.0521875	0.14	0.104063	0.823	-0.0767188
1.214	0.0298436	3.378	-0.0342187	5.45	-0.0098437	1.34	0.0571875	0.141	0.0950006	0.824	-0.0751563
1.215	0.0306249	3.379	-0.025	5.451	-0.0032812	1.341	0.0471875	0.142	0.0956256	0.825	-0.0670313
1.216	0.0449999	3.38	-0.01875	5.452	-0.0145312	1.342	0.0420313	0.143	0.106563	0.826	-0.0489063
1.217	0.0599999	3.381	-0.0339062	5.453	-0.0134375	1.343	0.00578125	0.144	0.113126	0.827	-0.0520313
1.218	0.0726561	3.382	-0.039375	5.454	-0.0115625	1.344	-0.0015625	0.145	0.117813	0.828	-0.043125
1.219	0.0539061	3.383	-0.0378125	5.455	0.0089063	1.345	-0.0090625	0.146	0.0965631	0.829	-0.0507813
1.22	0.0676561	3.384	-0.0142187	5.456	0.01875	1.346	-0.010625	0.147	0.100313	0.83	-0.0564063
1.221	0.0642186	3.385	-0.0365625	5.457	0.0248438	1.347	-0.013125	0.148	0.101876	0.831	-0.0221875
1.222	0.0464061	3.386	-0.0504687	5.458	0.0148438	1.348	0.0003125	0.149	0.113438	0.832	-0.0129688
1.223	0.0303124	3.387	-0.0451562	5.459	0.015625	1.349	-0.0046875	0.15	0.111251	0.833	-0.038125
1.224	0.0196874	3.388	-0.0667187	5.46	0.0267188	1.35	0.0246875	0.151	0.111251	0.834	-0.0339063
1.225	0.0262499	3.389	-0.065625	5.461	0.015625	1.351	0.005625	0.152	0.110313	0.835	-0.0121875
1.226	0.00312487	3.39	-0.0501562	5.462	-0.00249995	1.352	0.0096875	0.153	0.121251	0.836	-0.0264063
1.227	-0.00656263	3.391	-0.0273437	5.463	0.0426563	1.353	0.0254688	0.154	0.110938	0.837	-0.0025
1.228	0.00937487	3.392	-0.03	5.464	0.000937547	1.354	0.028125	0.155	0.0946881	0.838	-0.0129688
1.229	0.0196874	3.393	-0.0575	5.465	-0.0203125	1.355	0.0185938	0.156	0.0962506	0.839	-0.0260938
1.23	0.0228124	3.394	-0.0570312	5.466	-0.010625	1.356	0.0354688	0.157	0.100938	0.84	-0.03375
1.231	0.0123436	3.395	-0.0310937	5.467	-0.02	1.357	0.0346875	0.158	0.103126	0.841	-0.0260938
1.232	0.0251561	3.396	-0.0365625	5.468	-0.0129687	1.358	0.0567188	0.159	0.107813	0.842	-0.0465625
1.233	0.0820311	3.397	-0.05625	5.469	-0.0057812	1.359	0.0625	0.16	0.0900006	0.843	-0.0420313
1.234	0.0629686	3.398	-0.066875	5.47	-0.029375	1.36	0.0348438	0.161	0.101876	0.844	-0.0567188
1.235	0.0467186	3.399	-0.0585937	5.471	-0.0153125	1.361	0.034375	0.162	0.107813	0.845	-0.048125
1.236	0.0693749	3.4	-0.0629687	5.472	0.0051563	1.362	0.02125	0.163	0.115001	0.846	-0.0501563
1.237	0.0607811	3.401	-0.0528125	5.473	0.000781297	1.363	0.0270313	0.164	0.114063	0.847	-0.055625
1.238	0.0649999	3.402	-0.0289062	5.474	0.0023438	1.364	0.0228125	0.165	0.0915631	0.848	-0.0554688
1.239	0.0809374	3.403	-0.023125	5.475	0.00125005	1.365	0.0292188	0.166	0.101876	0.849	-0.00984375
1.24	0.0492186	3.404	-0.034375	5.476	-0.00499995	1.366	0.0139063	0.167	0.107813	0.85	-0.0295313
1.241	0.0676561	3.405	-0.04	5.477	-0.0032812	1.367	0.034375	0.168	0.125001	0.851	-0.0315625
1.242	0.0607811	3.406	-0.0384375	5.478	0.0117188	1.368	0.0220313	0.169	0.143438	0.852	-0.0276563
1.243	0.0507811	3.407	-0.0396875	5.479	0.0067188	1.369	0.00421875	0.17	0.118751	0.853	-0.025
1.244	0.0495311	3.408	-0.0570312	5.48	-0.0029687	1.37	0.0246875	0.171	0.122501	0.854	-0.0245313
1.245	0.00812487	3.409	-0.0548437	5.481	0.0167188	1.371	0.0309375	0.172	0.100001	0.855	-0.0384375
1.246	0.0343749	3.41	-0.05125	5.482	0.026875	1.372	0.028125	0.173	0.124063	0.856	-0.0226563
1.247	0.0240624	3.411	-0.0289062	5.483	0.0251563	1.373	0.0153125	0.174	0.119376	0.857	-0.0385938
1.248	0.0321874	3.412	-0.0223437	5.484	0.04	1.374	0.00453125	0.175	0.118126	0.858	-0.0492188
1.249	0.0382811	3.413	-0.0339062	5.485	0.0295313	1.375	0.00734375	0.176	0.112501	0.859	-0.0451563
1.25	0.0231249	3.414	-0.0465625	5.486	0.024375	1.376	0.0204688	0.177	0.101563	0.86	-0.0501563
1.251	0.0476561	3.415	-0.0307812	5.487	0.0353125	1.377	0.0289063	0.178	0.128126	0.861	-0.0523438
1.252	0.0390624	3.416	-0.0285937	5.488	0.0403125	1.378	0.0096875	0.179	0.0993756	0.862	-0.035
1.253	0.0254686	3.417	-0.0470312	5.489	0.0390625	1.379	0.00140625	0.18	0.116563	0.863	-0.0507813
1.254	0.0143749	3.418	-0.034375	5.49	0.0201563	1.38	0.005625	0.181	0.115001	0.864	-0.0614063
1.255	0.0124999	3.419	-0.0304687	5.491	0.0298438	1.381	0.0134375	0.182	0.113438	0.865	-0.0415625
1.256	0.00109362	3.42	-0.0467187	5.492	0.0221875	1.382	0.0278125	0.183	0.105626	0.866	-0.059375
1.257	0.0140624	3.421	-0.048125	5.493	0.024375	1.383	0.0340625	0.184	0.114063	0.867	-0.0721875
1.258	0.0104686	3.422	-0.0103125	5.494	0.0190625	1.384	0.0317188	0.185	0.111876	0.868	-0.0832813
1.259	0.00499987	3.423	-0.0357812	5.495	0.0148438	1.385	0.0196875	0.186	0.111251	0.869	-0.0829688
1.26	0.00312487	3.424	-0.0554687	5.496	0.00656255	1.386	0.0096875	0.187	0.0918756	0.87	-0.0853125
1.261	0.0170311	3.425	-0.0645312	5.497	0.0114063	1.387	0.01625	0.188	0.107188	0.871	-0.0776563
1.262	0.0165624	3.426	-0.0454687	5.498	-0.0032812	1.388	0.0146875	0.189	0.108126	0.872	-0.0703125
1.263	0.00546862	3.427	-0.0578125	5.499	-0.00249995	1.389	-0.0120313	0.19	0.116563	0.873	-0.0682813
1.264	0.0204686	3.428	-0.0570312	5.5	0.0229688	1.39	0.0273438	0.191	0.101876	0.874	-0.0670313
1.265	0.00859362	3.429	-0.0598437	5.501	0.0125	1.391	0.0432813	0.192	0.0800006	0.875	-0.065625
1.266	0.0117186	3.43	-0.0528125	5.502	0.00281255	1.392	0.0201563	0.193	0.0746881	0.876	-0.0654688
1.267	0.0220311	3.431	-0.0485937	5.503	0.0114063	1.393	0.03625	0.194	0.0868756	0.877	-0.054375
1.268	0.0185936	3.432	-0.0365625	5.504	0.0357813	1.394	0.028125	0.195	0.0737506	0.878	-0.0614063
1.269	0.0256249	3.433	-0.0307812	5.505	0.041875	1.395	0.0185938	0.196	0.104688	0.879	-0.0528125
1.27	-0.00687513	3.434	-0.0107812	5.506	0.043125	1.396	0.0517188	0.197	0.115626	0.88	-0.0664063
1.271	-0.0146876	3.435	-0.03625	5.507	0.0398438	1.397	0.0632813	0.198	0.117813	0.881	-0.0701563
1.272	-0.0131251	3.436	-0.0392187	5.508	0.0125	1.398	0.0359375	0.199	0.120938	0.882	-0.06375
1.273	-0.0104689	3.437	-0.0598437	5.509	-0.0060937	1.399	0.054375	0.2	0.137188	0.883	-0.0682813
1.274	-0.0192189	3.438	-0.0745312	5.51	-0.00656245	1.4	0.0567188	0.201	0.117813	0.884	-0.0554688
1.275	-0.0254689	3.439	-0.0535937	5.511	-0.0017187	1.401	0.0714063	0.202	0.110938	0.885	-0.0482813
1.276	-0.0181251	3.44	-0.03	5.512	-0.0204687	1.402	0.0609375	0.203	0.103126	0.886	-0.0423438
1.277	-0.0390626	3.441	-0.0546875	5.513	-0.0490625	1.403	0.0673438	0.204	0.100938	0.887	-0.0659375
1.278	-0.0112501	3.442	-0.0432812	5.514	-0.050625	1.404	0.0896875	0.205	0.0971881	0.888	-0.0451563
1.279	0.00359362	3.443	-0.0425	5.515	-0.0423437	1.405	0.0853125	0.206	0.0934381	0.889	-0.0265625
1.28	-0.0259376	3.444	-0.0489062	5.516	-0.0351562	1.406	0.0804688	0.207	0.116563	0.89	-0.041875
1.281	-0.0178126	3.445	-0.0482812	5.517	-0.0235937	1.407	0.0721875	0.208	0.126563	0.891	-0.0384375
1.282	0.0132811	3.446	-0.028125	5.518	-0.02125	1.408	0.0375	0.209	0.135001	0.892	-0.0501563
1.283	0.00656237	3.447	-0.0392187	5.519	-0.0010937	1.409	0.0548438	0.21	0.116251	0.893	-0.0760938
1.284	-0.0189064	3.448	-0.0451562	5.52	-0.00687495	1.41	0.0579688	0.211	0.134063	0.894	-0.071875
1.285	-0.0196876	3.449	-0.0385937	5.521	-0.0095312	1.411	0.0404688	0.212	0.132813	0.895	-0.0651563
1.286	-0.0128126	3.45	-0.0323437	5.522	-0.0203125	1.412	0.056875	0.213	0.124063	0.896	-0.0609375
1.287	-0.00765638	3.451	-0.0226562	5.523	-0.00499995	1.413	0.0726563	0.214	0.112501	0.897	-0.0525
1.288	-0.00234388	3.452	-0.0570312	5.524	0.0303125	1.414	0.0779688	0.215	0.143751	0.898	-0.0617188
1.289	-0.00921888	3.453	-0.031875	5.525	0.0298438	1.415	0.0907813	0.216	0.116251	0.899	-0.0509375
1.29	-0.0207814	3.454	-0.0420312	5.526	0.0264063	1.416	0.0776563	0.217	0.100001	0.9	-0.0459375
1.291	-1.3e-07	3.455	-0.04	5.527	-0.0076562	1.417	0.0796875	0.218	0.106563	0.901	-0.0339063
1.292	0.00046862	3.456	-0.0425	5.528	0.0248438	1.418	0.0592188	0.219	0.0993756	0.902	-0.0229688
1.293	-0.0142189	3.457	-0.0539062	5.529	-0.00187495	1.419	0.0970313	0.22	0.101563	0.903	-0.045
1.294	-0.0184376	3.458	-0.0601562	5.53	-0.00687495	1.42	0.0614063	0.221	0.122501	0.904	-0.0548438
1.295	-0.0200001	3.459	-0.0435937	5.531	0.00625005	1.421	0.0626563	0.222	0.109376	0.905	-0.06125
1.296	-0.0151564	3.46	-0.059375	5.532	-0.0095312	1.422	0.0464063	0.223	0.0934381	0.906	-0.0725
1.297	0.00156237	3.461	-0.064375	5.533	-0.0145312	1.423	0.0525	0.224	0.106251	0.907	-0.0492188
1.298	0.00812487	3.462	-0.0532812	5.534	-0.0270312	1.424	0.04625	0.225	0.0993756	0.908	-0.0532813
[truncated: 71,965 more rows]

## Sheet: Figure 3e
Figure 3e
Time (s)	Photovoltage (mV)
-1.06581e-14	-0.0004508
0.6	-0.0036162
1.2	-0.0027118
[truncated: 1,020 more rows]

## Sheet: Figure 3f
Figure 3f
[truncated: 12 more rows]

[truncated: 14 more sheets: Figure 4b, Figure 5a, Figure 5b, Figure 5c, Figure 5d, Figure 6a, Figure 6b, Figure 6c, Figure 6d, Figure 7a, Figure 7b, Supplementary Figure 1a, Supplementary Figure 1b, Supplementary Figure 1c]
